# Supplementary material for: Disodium 4,4′-oxydibenzoate
Source: Acta Crystallogr Sect E Struct Rep Online. 2008 Aug 6;64(Pt 9):m1119. doi: 10.1107/S1600536808024331 (PMC2960567; doi:10.1107/S1600536808024331)
Supplement: Supplementary file 1 [file e-64-m1119-sup1.cif]

##############################################################################
###                                                                        ###
###        Electronic paper (Acta Crystallographica Section E)             ###
###                                                                        ###
##############################################################################
#                                                                            #
# This CIF contains the data in a paper accepted for publication in Acta     #
# Crystallographica Section E. It conforms to the requirements of Notes      #
# for Authors for Section E, and has been peer reviewed under the auspices   #
# of the IUCr Commission on Journals.                                        #
#                                                                            #
# Full details of the Crystallographic Information File format               #
# are given in the paper "The Crystallographic Information File (CIF):       #
# a New Standard Archive File for Crystallography" by S. R. Hall, F. H.      #
# Allen and I. D. Brown [Acta Cryst. (1991), A47, 655-685].                  #
#                                                                            #
# The current version of the core CIF dictionary is obtainable from          #
# ftp://ftp.iucr.org/pub/cif_core.dic. The current version number is 2.4.    #
#                                                                            #
# Software is freely available for graphical display of the structure(s) in  #
# this CIF.  For information consult the CIF home page http://www.iucr.org/  #
# cif/home.html                                                              #
#                                                                            #
# This file may be used for bona fide research purposes within the           #
# scientific community so long as proper attribution is given to the journal # 
# article from which it was obtained.                                        #
#                                                                            #
##############################################################################
                                             
data_global
_audit_creation_method     SHELXL-97
_journal_date_recd_electronic     2008-07-17
_journal_date_accepted     2008-07-30
_journal_name_full     'Acta Crystallographica, Section E'
_journal_year     2008
_journal_volume     64
_journal_issue      9
_journal_page_first     m1119
_journal_page_last     m1119
_journal_paper_category     QM
_journal_coeditor_code     BT2752
_publ_contact_author
;
     Dr. Seik Weng Ng
     Department of Chemistry
     University of Malaya
     50603 Kuala Lumpur
     Malaysia
;
_publ_contact_author_email     seikweng@um.edu.my
_publ_contact_author_fax     '03 7967 4193'
_publ_contact_author_phone     '03 7967 6778'
_publ_section_title
;
Disodium 4,4'-oxydibenzoate
;
loop_
    _publ_author_name
    _publ_author_address
    'Yang, Yuan'
;
School of Physics and Chemistry
Guizhou Normal University
Guiyang
Guizhou 550001
People's Republic of China
;
    'Li, Qi'
;
College of Chemistry
Beijing Normal University
Beijing 100875
People's Republic of China
;
    'Ng, Seik Weng'
;
Department of Chemistry
University of Malaya
50603 Kuala Lumpur
Malaysia
;
data_I
_audit_creation_method     SHELXL-97
_chemical_name_systematic
;
Disodium 4,4'-oxydibenzoate
;
_chemical_name_common     ?
_chemical_formula_moiety     '2(Na +), C14 H8 O5 2-'
_chemical_formula_sum     'C14 H8 Na2 O5'
_chemical_formula_iupac     '2Na +, C14 H8 O5 2-'
_chemical_formula_weight     302.18
_chemical_melting_point     ?
_symmetry_cell_setting     Monoclinic
_symmetry_space_group_name_H-M     'C c'
loop_
    _symmetry_equiv_pos_as_xyz
    'x, y, z'
    'x, -y, z+1/2'
    'x+1/2, y+1/2, z'
    'x+1/2, -y+1/2, z+1/2'
_cell_length_a     29.1091(4)
_cell_length_b     5.78010(10)
_cell_length_c     7.64290(10)
_cell_angle_alpha     90.00
_cell_angle_beta     92.44200(10)
_cell_angle_gamma     90.00
_cell_volume     1284.78(3)
_cell_formula_units_Z     4
_cell_measurement_reflns_used     4314
_cell_measurement_theta_min     4.0
_cell_measurement_theta_max     27.5
_cell_measurement_temperature     295(2)
_exptl_crystal_description     Block
_exptl_crystal_colour     Colorless
_exptl_crystal_size_max     0.5
_exptl_crystal_size_mid     0.4
_exptl_crystal_size_min     0.2
_exptl_crystal_density_diffrn     1.562
_exptl_crystal_density_meas     ?
_exptl_crystal_density_method     'not measured'
_exptl_crystal_F_000     616
_exptl_absorpt_coefficient_mu     0.175
_exptl_absorpt_correction_type     multi-scan
_exptl_absorpt_process_details     '(SADABS; Sheldrick, 1996)'
_exptl_absorpt_correction_T_min     0.888
_exptl_absorpt_correction_T_max     1.000
_exptl_special_details
;
A somewhat large crystal was used in the measurements, but this does not seem to
have an adverse efffect on the quality of the diffraction data.
;
_diffrn_ambient_temperature     295(2)
_diffrn_radiation_type     MoK\a
_diffrn_radiation_wavelength     0.71073
_diffrn_radiation_source     'fine-focus sealed tube'
_diffrn_radiation_monochromator     graphite
_diffrn_measurement_device_type     'Bruker SMART APEXII'
_diffrn_measurement_method     '\f and \w'
_diffrn_detector_area_resol_mean     ?
_diffrn_reflns_number     5002
_diffrn_reflns_av_R_equivalents     0.0149
_diffrn_reflns_av_sigmaI/netI     0.0132
_diffrn_reflns_theta_min     4.10
_diffrn_reflns_theta_max     27.49
_diffrn_reflns_theta_full     27.49
_diffrn_measured_fraction_theta_max     0.997
_diffrn_measured_fraction_theta_full     0.997
_diffrn_reflns_limit_h_min     -37
_diffrn_reflns_limit_h_max     37
_diffrn_reflns_limit_k_min     -7
_diffrn_reflns_limit_k_max     7
_diffrn_reflns_limit_l_min     -9
_diffrn_reflns_limit_l_max     9
_diffrn_standards_number     0
_diffrn_standards_interval_count     0
_diffrn_standards_interval_time     0
_diffrn_standards_decay_%     0
_reflns_number_total     1471
_reflns_number_gt     1464
_reflns_threshold_expression     I>2\s(I)
_refine_ls_structure_factor_coef     Fsqd
_refine_ls_matrix_type     full
_refine_ls_R_factor_all     0.0423
_refine_ls_R_factor_gt     0.0422
_refine_ls_wR_factor_gt     0.1348
_refine_ls_wR_factor_ref     0.1350
_refine_ls_goodness_of_fit_ref     1.266
_refine_ls_restrained_S_all     1.264
_refine_ls_number_reflns     1471
_refine_ls_number_parameters     203
_refine_ls_number_restraints     3
_refine_ls_hydrogen_treatment     constr
_refine_ls_weighting_scheme     calc
_refine_ls_weighting_details
         'calc w=1/[\s^2^(Fo^2^)+(0.0883P)^2^+0.9438P] where P=(Fo^2^+2Fc^2^)/3'
_atom_sites_solution_hydrogens     geom
_atom_sites_solution_primary     direct
_atom_sites_solution_secondary     difmap
_refine_ls_shift/su_max     0.001
_refine_ls_shift/su_mean     0.000
_refine_diff_density_max     0.794
_refine_diff_density_min     -0.272
_refine_ls_extinction_method     'SHELXL97 (Sheldrick, 2008)'
_refine_ls_extinction_coef     0.024(4)
_refine_ls_extinction_expression
                                  'Fc^*^=kFc[1+0.001xFc^2^\l^3^/sin(2\q)]^-1/4^'
_refine_ls_abs_structure_details     ?
loop_
    _atom_type_symbol
    _atom_type_description
    _atom_type_scat_dispersion_real
    _atom_type_scat_dispersion_imag
    _atom_type_scat_source
    'C' 'C' 0.0033 0.0016
                         'International Tables Vol C Tables 4.2.6.8 and 6.1.1.4'
    'H' 'H' 0.0000 0.0000
                         'International Tables Vol C Tables 4.2.6.8 and 6.1.1.4'
    'O' 'O' 0.0106 0.0060
                         'International Tables Vol C Tables 4.2.6.8 and 6.1.1.4'
    'Na' 'Na' 0.0362 0.0249
                         'International Tables Vol C Tables 4.2.6.8 and 6.1.1.4'
_computing_data_collection     'APEX2 (Bruker, 2007)'
_computing_cell_refinement     'SAINT (Bruker, 2007)'
_computing_data_reduction     'SAINT (Bruker, 2007)'
_computing_structure_solution     'SHELXS97 (Sheldrick, 2008)'
_computing_structure_refinement     'SHELXL97 (Sheldrick, 2008)'
_computing_molecular_graphics     'X-SEED (Barbour, 2001)'
_computing_publication_material     'publCIF (Westrip, 2008)'
loop_
    _atom_site_type_symbol
    _atom_site_label
    _atom_site_fract_x
    _atom_site_fract_y
    _atom_site_fract_z
    _atom_site_U_iso_or_equiv
    _atom_site_adp_type
    _atom_site_calc_flag
    _atom_site_refinement_flags
    _atom_site_occupancy
    _atom_site_disorder_assembly
    _atom_site_disorder_group
    Na Na1 0.50001(5) 0.1573(3) 0.50001(18) 0.0119(4) Uani d P 0.775(4) . .
    Na Na2 0.44106(5) 0.3880(3) 0.84063(18) 0.0113(5) Uani d P 0.781(6) . .
    Na Na3 0.47490(10) 0.7168(5) 0.7153(4) 0.0147(9) Uani d P 0.444(6) . .
    O O1 0.53701(10) 0.4833(5) 0.9932(4) 0.0273(6) Uani d . 1 . .
    O O2 0.51425(9) 0.1864(5) 0.8264(4) 0.0243(6) Uani d . 1 . .
    O O3 0.91491(10) 0.5648(5) 0.9768(4) 0.0279(6) Uani d . 1 . .
    O O4 0.92132(9) 0.1917(5) 1.0487(4) 0.0249(6) Uani d . 1 . .
    O O5 0.72485(10) 0.1735(6) 0.6575(4) 0.0338(7) Uani d . 1 . .
    C C1 0.54493(12) 0.3222(6) 0.8891(5) 0.0199(7) Uani d . 1 . .
    C C2 0.59376(12) 0.2835(6) 0.8364(4) 0.0199(7) Uani d . 1 . .
    C C3 0.60419(13) 0.0883(6) 0.7386(5) 0.0234(7) Uani d . 1 . .
    H H3 0.5812 -0.0182 0.7088 0.028 Uiso calc R 1 . .
    C C4 0.64896(13) 0.0513(7) 0.6849(5) 0.0250(7) Uani d . 1 . .
    H H4 0.6559 -0.0793 0.6201 0.030 Uiso calc R 1 . .
    C C5 0.68284(12) 0.2121(7) 0.7296(5) 0.0230(7) Uani d . 1 . .
    C C6 0.67343(13) 0.4048(7) 0.8307(5) 0.0251(8) Uani d . 1 . .
    H H6 0.6966 0.5089 0.8634 0.030 Uiso calc R 1 . .
    C C7 0.62823(12) 0.4391(7) 0.8825(5) 0.0228(7) Uani d . 1 . .
    H H7 0.6214 0.5685 0.9488 0.027 Uiso calc R 1 . .
    C C8 0.76546(12) 0.2304(8) 0.7501(5) 0.0261(8) Uani d . 1 . .
    C C9 0.78630(13) 0.0650(7) 0.8574(5) 0.0266(8) Uani d . 1 . .
    H H9 0.7713 -0.0733 0.8792 0.032 Uiso calc R 1 . .
    C C10 0.82982(14) 0.1068(7) 0.9322(5) 0.0248(7) Uani d . 1 . .
    H H10 0.8442 -0.0052 1.0026 0.030 Uiso calc R 1 . .
    C C11 0.85196(11) 0.3161(6) 0.9022(4) 0.0194(7) Uani d . 1 . .
    C C12 0.82984(13) 0.4838(7) 0.7983(5) 0.0243(7) Uani d . 1 . .
    H H12 0.8440 0.6256 0.7813 0.029 Uiso calc R 1 . .
    C C13 0.78638(13) 0.4407(7) 0.7192(5) 0.0264(7) Uani d . 1 . .
    H H13 0.7719 0.5509 0.6475 0.032 Uiso calc R 1 . .
    C C14 0.89941(12) 0.3616(6) 0.9821(5) 0.0200(7) Uani d . 1 . .
loop_
    _atom_site_aniso_label
    _atom_site_aniso_U_11
    _atom_site_aniso_U_22
    _atom_site_aniso_U_33
    _atom_site_aniso_U_12
    _atom_site_aniso_U_13
    _atom_site_aniso_U_23
    Na1 0.0114(7) 0.0098(7) 0.0144(7) 0.0005(5) -0.0009(5) -0.0005(5)
    Na2 0.0119(8) 0.0094(7) 0.0127(8) -0.0011(5) 0.0003(5) 0.0001(5)
    Na3 0.0169(14) 0.0144(15) 0.0127(14) 0.0013(10) 0.0008(10) -0.0004(10)
    O1 0.0230(11) 0.0294(14) 0.0299(15) 0.0020(11) 0.0043(10) -0.0037(11)
    O2 0.0183(11) 0.0254(13) 0.0293(13) -0.0020(9) 0.0007(10) 0.0005(10)
    O3 0.0262(13) 0.0292(15) 0.0282(14) -0.0081(11) -0.0015(11) 0.0009(11)
    O4 0.0209(12) 0.0281(13) 0.0254(13) 0.0042(10) -0.0017(10) 0.0008(10)
    O5 0.0171(12) 0.056(2) 0.0288(14) -0.0011(12) 0.0005(10) -0.0141(13)
    C1 0.0181(15) 0.0215(15) 0.0200(15) 0.0019(12) 0.0015(12) 0.0039(12)
    C2 0.0165(15) 0.0228(16) 0.0204(15) 0.0011(12) -0.0006(12) 0.0030(12)
    C3 0.0187(16) 0.0241(17) 0.0274(18) -0.0015(13) 0.0007(13) -0.0029(13)
    C4 0.0223(17) 0.0260(17) 0.0267(17) 0.0035(15) 0.0008(13) -0.0051(14)
    C5 0.0179(16) 0.0299(17) 0.0211(15) 0.0015(13) 0.0003(12) -0.0001(13)
    C6 0.0174(16) 0.0290(19) 0.0287(17) -0.0044(13) -0.0014(13) -0.0039(15)
    C7 0.0226(17) 0.0217(16) 0.0243(17) -0.0001(13) 0.0016(13) -0.0034(12)
    C8 0.0159(16) 0.039(2) 0.0232(17) -0.0016(14) 0.0031(13) -0.0074(15)
    C9 0.0227(17) 0.0278(18) 0.0294(18) -0.0069(14) 0.0037(14) -0.0022(14)
    C10 0.0260(18) 0.0237(16) 0.0247(17) -0.0007(14) 0.0024(13) 0.0025(14)
    C11 0.0162(15) 0.0232(16) 0.0187(15) 0.0003(11) 0.0008(11) -0.0018(12)
    C12 0.0237(17) 0.0238(17) 0.0255(18) -0.0004(13) 0.0028(13) 0.0033(13)
    C13 0.0210(16) 0.033(2) 0.0252(16) 0.0056(15) -0.0003(12) 0.0026(15)
    C14 0.0188(16) 0.0252(16) 0.0162(14) -0.0013(12) 0.0023(12) -0.0001(12)
loop_
    _geom_bond_atom_site_label_1
    _geom_bond_atom_site_label_2
    _geom_bond_site_symmetry_2
    _geom_bond_distance
    _geom_bond_publ_flag
    Na1 O1 2_564 2.342(3) ?
    Na1 O2 2_554 2.434(3) ?
    Na1 O4 4_454 2.494(3) ?
    Na1 O2 . 2.517(3) ?
    Na1 O3 4_454 2.789(3) ?
    Na2 O3 3_445 2.285(3) ?
    Na2 O4 4_454 2.326(3) ?
    Na2 O2 . 2.435(3) ?
    Na2 O4 3_455 2.453(3) ?
    O1 C1 . 1.252(5) ?
    O1 Na1 2_565 2.342(3) ?
    O1 Na3 2_565 2.784(4) ?
    O2 C1 . 1.268(4) ?
    O2 Na1 2 2.434(3) ?
    O3 C14 . 1.260(5) ?
    O3 Na2 3 2.285(3) ?
    O3 Na3 4_565 2.774(4) ?
    O3 Na1 4 2.789(3) ?
    O4 C14 . 1.266(5) ?
    O4 Na2 4 2.326(3) ?
    O4 Na2 3_545 2.453(3) ?
    O4 Na1 4 2.494(3) ?
    O5 C5 . 1.381(4) ?
    O5 C8 . 1.391(5) ?
    C1 C2 . 1.511(5) ?
    C2 C7 . 1.382(5) ?
    C2 C3 . 1.394(5) ?
    C3 C4 . 1.399(5) ?
    C3 H3 . 0.9300 ?
    C4 C5 . 1.388(5) ?
    C4 H4 . 0.9300 ?
    C5 C6 . 1.389(6) ?
    C6 C7 . 1.404(5) ?
    C6 H6 . 0.9300 ?
    C7 H7 . 0.9300 ?
    C8 C9 . 1.382(6) ?
    C8 C13 . 1.384(6) ?
    C9 C10 . 1.389(5) ?
    C9 H9 . 0.9300 ?
    C10 C11 . 1.394(5) ?
    C10 H10 . 0.9300 ?
    C11 C12 . 1.393(5) ?
    C11 C14 . 1.509(5) ?
    C12 C13 . 1.401(5) ?
    C12 H12 . 0.9300 ?
    C13 H13 . 0.9300 ?
loop_
    _geom_angle_atom_site_label_1
    _geom_angle_atom_site_label_2
    _geom_angle_atom_site_label_3
    _geom_angle_site_symmetry_1
    _geom_angle_site_symmetry_3
    _geom_angle
    _geom_angle_publ_flag
    O1 Na1 O2 2_564 2_554 128.52(12) ?
    O1 Na1 O4 2_564 4_454 96.84(11) ?
    O2 Na1 O4 2_554 4_454 123.07(11) ?
    O1 Na1 O2 2_564 . 84.62(11) ?
    O2 Na1 O2 2_554 . 124.75(10) ?
    O4 Na1 O2 4_454 . 86.69(10) ?
    O1 Na1 O3 2_564 4_454 144.60(11) ?
    O2 Na1 O3 2_554 4_454 76.17(10) ?
    O4 Na1 O3 4_454 4_454 49.58(9) ?
    O2 Na1 O3 . 4_454 101.66(10) ?
    O3 Na2 O4 3_445 4_454 101.63(12) ?
    O3 Na2 O2 3_445 . 86.45(11) ?
    O4 Na2 O2 4_454 . 92.48(11) ?
    O3 Na2 O4 3_445 3_455 101.41(12) ?
    O4 Na2 O4 4_454 3_455 135.10(11) ?
    O2 Na2 O4 . 3_455 126.93(11) ?
    O2 Na2 Na3 . 2_565 72.45(9) ?
    C1 O1 Na1 . 2_565 140.4(3) ?
    C1 O1 Na3 . 2_565 102.7(2) ?
    Na1 O1 Na3 2_565 2_565 92.50(11) ?
    C1 O2 Na1 . 2 115.6(2) ?
    C1 O2 Na2 . . 106.9(2) ?
    Na1 O2 Na2 2 . 101.34(11) ?
    C1 O2 Na1 . . 120.0(2) ?
    Na1 O2 Na1 2 . 117.45(12) ?
    Na2 O2 Na1 . . 88.21(10) ?
    C14 O3 Na2 . 3 154.6(3) ?
    C14 O3 Na3 . 4_565 128.3(2) ?
    Na2 O3 Na3 3 4_565 73.42(10) ?
    C14 O3 Na1 . 4 83.5(2) ?
    Na2 O3 Na1 3 4 95.35(10) ?
    Na3 O3 Na1 4_565 4 68.61(9) ?
    C14 O4 Na2 . 4 129.7(2) ?
    C14 O4 Na2 . 3_545 115.0(2) ?
    Na2 O4 Na2 4 3_545 115.15(12) ?
    C14 O4 Na1 . 4 96.8(2) ?
    Na2 O4 Na1 4 4 91.23(10) ?
    Na2 O4 Na1 3_545 4 84.93(10) ?
    C5 O5 C8 . . 120.4(3) ?
    O1 C1 O2 . . 123.7(3) ?
    O1 C1 C2 . . 118.7(3) ?
    O2 C1 C2 . . 117.6(3) ?
    C7 C2 C3 . . 119.4(3) ?
    C7 C2 C1 . . 121.1(3) ?
    C3 C2 C1 . . 119.5(3) ?
    C2 C3 C4 . . 120.5(3) ?
    C2 C3 H3 . . 119.7 ?
    C4 C3 H3 . . 119.7 ?
    C5 C4 C3 . . 119.1(3) ?
    C5 C4 H4 . . 120.4 ?
    C3 C4 H4 . . 120.4 ?
    O5 C5 C4 . . 115.2(3) ?
    O5 C5 C6 . . 123.4(3) ?
    C4 C5 C6 . . 121.3(3) ?
    C5 C6 C7 . . 118.6(3) ?
    C5 C6 H6 . . 120.7 ?
    C7 C6 H6 . . 120.7 ?
    C2 C7 C6 . . 121.0(3) ?
    C2 C7 H7 . . 119.5 ?
    C6 C7 H7 . . 119.5 ?
    C9 C8 C13 . . 121.6(3) ?
    C9 C8 O5 . . 118.7(4) ?
    C13 C8 O5 . . 119.4(4) ?
    C8 C9 C10 . . 119.6(3) ?
    C8 C9 H9 . . 120.2 ?
    C10 C9 H9 . . 120.2 ?
    C9 C10 C11 . . 120.2(4) ?
    C9 C10 H10 . . 119.9 ?
    C11 C10 H10 . . 119.9 ?
    C12 C11 C10 . . 119.4(3) ?
    C12 C11 C14 . . 120.1(3) ?
    C10 C11 C14 . . 120.4(3) ?
    C11 C12 C13 . . 120.6(3) ?
    C11 C12 H12 . . 119.7 ?
    C13 C12 H12 . . 119.7 ?
    C8 C13 C12 . . 118.6(4) ?
    C8 C13 H13 . . 120.7 ?
    C12 C13 H13 . . 120.7 ?
    O3 C14 O4 . . 124.1(3) ?
    O3 C14 C11 . . 118.2(3) ?
    O4 C14 C11 . . 117.7(3) ?
loop_
    _geom_torsion_atom_site_label_1
    _geom_torsion_atom_site_label_2
    _geom_torsion_atom_site_label_3
    _geom_torsion_atom_site_label_4
    _geom_torsion_site_symmetry_1
    _geom_torsion_site_symmetry_2
    _geom_torsion_site_symmetry_3
    _geom_torsion_site_symmetry_4
    _geom_torsion
    _geom_torsion_publ_flag
    O3 Na2 O2 C1 3_445 . . . -128.5(2) ?
    O4 Na2 O2 C1 4_454 . . . 130.0(2) ?
    O4 Na2 O2 C1 3_455 . . . -26.9(3) ?
    O3 Na2 O2 Na1 3_445 . . 2 -7.05(12) ?
    O4 Na2 O2 Na1 4_454 . . 2 -108.56(12) ?
    O4 Na2 O2 Na1 3_455 . . 2 94.58(14) ?
    O3 Na2 O2 Na1 3_445 . . . 110.60(11) ?
    O4 Na2 O2 Na1 4_454 . . . 9.09(11) ?
    O4 Na2 O2 Na1 3_455 . . . -147.78(12) ?
    O1 Na1 O2 C1 2_564 . . . -19.8(3) ?
    O2 Na1 O2 C1 2_554 . . . 114.3(2) ?
    O4 Na1 O2 C1 4_454 . . . -117.0(3) ?
    O3 Na1 O2 C1 4_454 . . . -164.5(3) ?
    C14 Na1 O2 C1 4_454 . . . -138.8(3) ?
    O1 Na1 O2 Na1 2_564 . . 2 -169.42(13) ?
    O2 Na1 O2 Na1 2_554 . . 2 -35.3(2) ?
    O4 Na1 O2 Na1 4_454 . . 2 93.37(13) ?
    O3 Na1 O2 Na1 4_454 . . 2 45.83(14) ?
    C14 Na1 O2 Na1 4_454 . . 2 71.53(14) ?
    O1 Na1 O2 Na2 2_564 . . . 88.72(11) ?
    O2 Na1 O2 Na2 2_554 . . . -137.17(13) ?
    O4 Na1 O2 Na2 4_454 . . . -8.48(10) ?
    O3 Na1 O2 Na2 4_454 . . . -56.02(11) ?
    Na1 O1 C1 O2 2_565 . . . -69.3(5) ?
    Na3 O1 C1 O2 2_565 . . . 40.8(4) ?
    Na1 O1 C1 C2 2_565 . . . 111.7(4) ?
    Na3 O1 C1 C2 2_565 . . . -138.3(3) ?
    Na1 O2 C1 O1 2 . . . -88.5(4) ?
    Na2 O2 C1 O1 . . . . 23.4(4) ?
    Na1 O2 C1 O1 . . . . 121.4(3) ?
    Na1 O2 C1 C2 2 . . . 90.6(3) ?
    Na2 O2 C1 C2 . . . . -157.5(2) ?
    Na1 O2 C1 C2 . . . . -59.6(4) ?
    O1 C1 C2 C7 . . . . -8.4(5) ?
    O2 C1 C2 C7 . . . . 172.5(3) ?
    O1 C1 C2 C3 . . . . 172.0(4) ?
    O2 C1 C2 C3 . . . . -7.1(5) ?
    C7 C2 C3 C4 . . . . -1.0(5) ?
    C1 C2 C3 C4 . . . . 178.6(3) ?
    C2 C3 C4 C5 . . . . -0.3(6) ?
    C8 O5 C5 C4 . . . . -146.1(4) ?
    C8 O5 C5 C6 . . . . 37.9(6) ?
    C3 C4 C5 O5 . . . . -174.1(4) ?
    C3 C4 C5 C6 . . . . 1.9(6) ?
    O5 C5 C6 C7 . . . . 173.5(3) ?
    C4 C5 C6 C7 . . . . -2.2(6) ?
    C3 C2 C7 C6 . . . . 0.7(6) ?
    C1 C2 C7 C6 . . . . -178.9(3) ?
    C5 C6 C7 C2 . . . . 0.9(6) ?
    C5 O5 C8 C9 . . . . 90.4(5) ?
    C5 O5 C8 C13 . . . . -96.2(5) ?
    C13 C8 C9 C10 . . . . -1.9(6) ?
    O5 C8 C9 C10 . . . . 171.3(3) ?
    C8 C9 C10 C11 . . . . 1.3(6) ?
    C9 C10 C11 C12 . . . . 0.7(5) ?
    C9 C10 C11 C14 . . . . -179.5(3) ?
    C10 C11 C12 C13 . . . . -2.2(5) ?
    C14 C11 C12 C13 . . . . 178.0(3) ?
    C9 C8 C13 C12 . . . . 0.5(6) ?
    O5 C8 C13 C12 . . . . -172.7(3) ?
    C11 C12 C13 C8 . . . . 1.6(6) ?
    Na2 O3 C14 O4 3 . . . 113.0(6) ?
    Na3 O3 C14 O4 4_565 . . . -31.9(5) ?
    Na1 O3 C14 O4 4 . . . 24.2(3) ?
    Na2 O3 C14 C11 3 . . . -66.2(7) ?
    Na3 O3 C14 C11 4_565 . . . 148.8(3) ?
    Na1 O3 C14 C11 4 . . . -155.1(3) ?
    Na2 O3 C14 Na1 3 . . 4 88.8(6) ?
    Na3 O3 C14 Na1 4_565 . . 4 -56.1(2) ?
    Na2 O4 C14 O3 4 . . . 70.0(5) ?
    Na2 O4 C14 O3 3_545 . . . -114.9(4) ?
    Na1 O4 C14 O3 4 . . . -27.3(4) ?
    Na2 O4 C14 C11 4 . . . -110.7(3) ?
    Na2 O4 C14 C11 3_545 . . . 64.4(3) ?
    Na1 O4 C14 C11 4 . . . 152.0(3) ?
    Na2 O4 C14 Na1 4 . . 4 97.3(3) ?
    Na2 O4 C14 Na1 3_545 . . 4 -87.57(17) ?
    C12 C11 C14 O3 . . . . 11.6(5) ?
    C10 C11 C14 O3 . . . . -168.2(3) ?
    C12 C11 C14 O4 . . . . -167.7(3) ?
    C10 C11 C14 O4 . . . . 12.5(5) ?
    C12 C11 C14 Na1 . . . 4 -95.3(6) ?
    C10 C11 C14 Na1 . . . 4 84.9(6) ?
