# Supplementary material for: Disodium 4,4′-oxydibenzoate
Source: Acta Crystallogr Sect E Struct Rep Online. 2008 Aug 6;64(Pt 9):m1119. doi: 10.1107/S1600536808024331 (PMC2960567; doi:10.1107/S1600536808024331)
Supplement: Supplementary file 2 [file e-64-m1119-Isup2.hkl]

# 
# h,k,l, Fc-squared, Fo-squared, sigma(Fo-squared) and status flag 
# 
data_I
_shelx_title '  Cc' 
_shelx_refln_list_code          4 
_shelx_F_calc_maximum      161.01 
_exptl_crystal_F_000       616.00 
_reflns_d_resolution_high  0.7699 
 
loop_ 
 _symmetry_equiv_pos_as_xyz 
 'x, y, z' 
 'x, -y, z+1/2' 
 'x+1/2, y+1/2, z' 
 'x+1/2, -y+1/2, z+1/2' 
 
_cell_length_a    29.1091 
_cell_length_b     5.7801 
_cell_length_c     7.6429 
_cell_angle_alpha  90.000 
_cell_angle_beta   92.442 
_cell_angle_gamma  90.000 
 
_shelx_F_squared_multiplier     1.000 
 
loop_ 
 _refln_index_h 
 _refln_index_k 
 _refln_index_l 
 _refln_F_squared_calc 
 _refln_F_squared_meas 
 _refln_F_squared_sigma 
 _refln_observed_status 
   8   0   0     5525.24     3442.67     55.31 o 
  10   0   0     6192.33     5081.53     58.86 o 
  12   0   0     7354.22     7056.06     81.89 o 
  14   0   0     1289.83     1355.29     11.92 o 
  16   0   0     2886.75     2343.69     20.91 o 
  18   0   0     1405.70     1698.23     14.91 o 
  20   0   0      868.28      843.44      9.83 o 
  22   0   0     1707.57     1606.18     20.73 o 
  24   0   0      271.03      222.38      7.67 o 
  26   0   0       77.45       71.48      2.57 o 
  28   0   0     1021.22      998.55     19.76 o 
  30   0   0       29.57       33.64      2.01 o 
  32   0   0      909.56      839.08     40.93 o 
  34   0   0      476.48      461.62     16.56 o 
  36   0   0       10.30       17.78      1.81 o 
   3   1   0     2123.38     1671.25     32.34 o 
   5   1   0      305.87      382.92      3.79 o 
   7   1   0      863.33      995.80     12.49 o 
   9   1   0     5150.31     5668.26     39.30 o 
  11   1   0     4364.44     4489.93     33.31 o 
  13   1   0     4529.52     4376.55     29.75 o 
  15   1   0      242.71      208.40      2.09 o 
  17   1   0      421.55      376.56      3.63 o 
  19   1   0     1336.21     1310.77     10.52 o 
  21   1   0     2197.58     2049.38     15.88 o 
  23   1   0      645.13      596.84      6.09 o 
  25   1   0      422.54      394.22      4.88 o 
  27   1   0      439.52      431.12      5.34 o 
  29   1   0       22.76       21.30      1.16 o 
  31   1   0      147.59      152.81      2.93 o 
  33   1   0       34.84       37.67      2.02 o 
  35   1   0       31.26       41.64      1.91 o 
  37   1   0        9.37        8.44      1.13 o 
   0   2   0        7.39      159.14      2.72 o 
   2   2   0     1127.65     1713.72     12.31 o 
   4   2   0     4036.06     4758.37     34.16 o 
   6   2   0     1413.25      856.74      6.83 o 
   8   2   0     2972.09     3553.58     29.38 o 
  10   2   0     1361.41     1741.14     15.03 o 
  12   2   0     1344.37     1242.77     19.69 o 
  14   2   0      101.26       56.58      1.16 o 
  16   2   0      218.38      183.94      2.63 o 
  18   2   0       84.91       74.45      1.65 o 
  20   2   0      612.32      572.58      6.13 o 
  22   2   0      201.37      192.72      3.03 o 
  24   2   0     2509.26     2377.14     20.70 o 
  26   2   0      301.99      284.98      4.80 o 
  28   2   0      149.99      134.47      4.10 o 
  30   2   0       32.59       30.10      2.18 o 
  32   2   0        8.62       12.32      1.68 o 
  34   2   0       14.98       10.75      1.73 o 
  36   2   0       21.71       31.52      2.45 o 
   1   3   0     1242.27     1141.38      9.00 o 
   3   3   0      459.63      431.92      5.71 o 
   5   3   0     4910.34     5073.86     67.33 o 
   7   3   0     3691.07     3955.03     35.92 o 
   9   3   0     3896.61     3929.28     31.14 o 
  11   3   0       60.79       70.58      1.43 o 
  13   3   0      178.26      201.12      3.31 o 
  15   3   0      187.65      193.90      3.54 o 
  17   3   0      473.98      459.09      6.05 o 
  19   3   0     1811.30     1702.97     21.64 o 
  21   3   0      954.92      901.13     16.12 o 
  23   3   0       83.72       77.50      3.86 o 
  25   3   0        9.24       14.24      2.51 o 
  27   3   0      650.62      651.15      9.74 o 
  29   3   0       69.00       64.76      4.52 o 
  31   3   0      281.44      303.36     10.45 o 
  33   3   0       36.97       40.72      4.19 o 
   0   4   0      260.49      345.12      4.79 o 
   2   4   0      580.89      577.86      4.90 o 
   4   4   0      715.70      712.92      5.76 o 
   6   4   0       50.10       55.91      1.53 o 
   8   4   0        5.91        6.23      0.72 o 
  10   4   0      279.95      279.14      3.29 o 
  12   4   0      182.43      174.24      3.51 o 
  14   4   0      613.60      655.05      8.36 o 
  16   4   0      523.71      552.49      7.51 o 
  18   4   0     1604.73     1619.96     20.34 o 
  20   4   0      389.03      366.56      5.92 o 
  22   4   0      157.02      148.99      3.62 o 
  24   4   0      113.50      112.00      3.21 o 
  26   4   0      127.84      121.31      3.61 o 
  28   4   0       20.53       22.14      2.07 o 
  30   4   0      121.85      123.96      3.62 o 
   1   5   0        9.44       13.61      0.82 o 
   3   5   0      604.97      627.48      5.57 o 
   5   5   0      860.54      810.17      6.74 o 
   7   5   0      318.19      300.17      4.29 o 
   9   5   0      387.71      380.38      5.97 o 
  11   5   0      220.28      199.98      4.12 o 
  13   5   0      518.33      524.74      7.59 o 
  15   5   0      773.20      780.25     10.13 o 
  17   5   0     1986.63     1893.70     27.05 o 
  19   5   0      200.69      195.04      4.39 o 
  21   5   0      330.63      277.31      5.45 o 
  23   5   0       14.04       14.01      1.56 o 
  25   5   0      301.65      327.17      7.49 o 
  27   5   0      116.91      122.97      3.78 o 
   0   6   0        5.77        6.38      1.08 o 
   2   6   0      402.12      436.64      5.13 o 
   4   6   0      447.25      475.89      6.16 o 
   6   6   0     1243.65     1336.01     15.23 o 
   8   6   0      121.76      130.88      3.50 o 
  10   6   0      198.08      189.74      5.05 o 
  12   6   0      102.41       87.57      3.00 o 
  14   6   0       46.04       47.28      2.30 o 
  16   6   0       13.12       11.43      1.47 o 
  18   6   0        2.00        0.77      1.14 o 
  20   6   0      117.01      100.41      4.20 o 
  22   6   0       97.31       97.13      3.43 o 
   1   7   0      101.04       96.30      4.00 o 
   3   7   0       16.26       11.24      1.81 o 
   5   7   0       30.26       35.46      2.76 o 
   7   7   0      130.20      127.06      3.78 o 
   9   7   0      184.76      188.13      6.95 o 
  11   7   0       82.39       90.68      3.28 o 
  13   7   0      132.65      161.35      5.31 o 
 -37   1   1      279.52      304.01      5.39 o 
 -35   1   1      166.96      197.09      3.61 o 
 -33   1   1       14.02       14.81      1.98 o 
 -31   1   1      286.27      279.45      4.23 o 
 -29   1   1      350.08      342.01      4.71 o 
 -27   1   1      773.13      721.41      7.87 o 
 -25   1   1      146.38      167.75      2.85 o 
 -23   1   1      963.19      921.89      9.22 o 
 -21   1   1      219.36      196.80      2.28 o 
 -19   1   1      442.66      459.07      4.72 o 
 -17   1   1      586.08      676.57      5.33 o 
 -15   1   1     1843.42     2133.47     14.66 o 
 -13   1   1     9581.38    11125.16     80.72 o 
 -11   1   1     5366.46     6618.61     52.68 o 
  -9   1   1     4174.79     5838.08     41.95 o 
  -7   1   1      950.91     1952.17     13.53 o 
  -5   1   1     1270.05     2416.22     16.47 o 
  -3   1   1     5710.45     3666.99     32.56 o 
  -1   1   1    25922.69    24218.54    244.40 o 
   1   1   1     9767.27     8962.30     92.93 o 
   3   1   1     3198.24     3403.32     29.06 o 
   5   1   1       25.44       28.54      0.75 o 
   7   1   1      947.21     1034.23      8.40 o 
   9   1   1       29.71       53.15      0.91 o 
  11   1   1     1254.56     1354.66      8.90 o 
  13   1   1      563.87      448.42      3.08 o 
  15   1   1      198.85      203.46      1.74 o 
  17   1   1      911.00     1035.74      7.23 o 
  19   1   1      416.93      456.67      3.86 o 
  21   1   1      703.06      753.67      6.26 o 
  23   1   1      491.94      411.50      5.35 o 
  25   1   1      909.86      966.42      9.66 o 
  27   1   1      975.17      891.67     11.15 o 
  29   1   1      689.50      632.72      8.41 o 
  31   1   1      125.71      134.33      3.14 o 
  33   1   1       48.57       49.55      2.24 o 
  35   1   1       43.02       49.06      2.05 o 
  37   1   1      329.77      345.45      9.05 o 
 -36   2   1        2.91       -0.09      1.06 o 
 -34   2   1      108.81       84.11      3.58 o 
 -32   2   1      269.81      269.75      8.82 o 
 -30   2   1      257.25      246.95      4.79 o 
 -28   2   1      408.73      398.92      6.27 o 
 -26   2   1      114.85      101.95      2.73 o 
 -24   2   1      305.63      245.65      4.90 o 
 -22   2   1     4191.28     4155.73     34.43 o 
 -20   2   1     3265.46     3266.73     24.18 o 
 -18   2   1     1514.05     1656.75     12.98 o 
 -16   2   1     1376.76     1420.57     11.23 o 
 -14   2   1      556.41      590.43      5.93 o 
 -12   2   1     1343.73     1208.38     10.57 o 
 -10   2   1     2200.29     2275.79     17.10 o 
  -8   2   1     3657.18     4264.56     33.51 o 
  -6   2   1     1408.71     1758.33     12.77 o 
  -4   2   1     2428.62     3102.24     24.12 o 
  -2   2   1     5016.19     5359.82     47.99 o 
   0   2   1     2227.26     2700.41     24.41 o 
   2   2   1      187.30      181.50      2.33 o 
   4   2   1      249.47      263.07      3.05 o 
   6   2   1     1151.00     1208.95     10.62 o 
   8   2   1     2787.69     3183.58     26.10 o 
  10   2   1      580.43      559.02      5.04 o 
  12   2   1       59.75      179.84      1.90 o 
  14   2   1      129.06      226.72      2.28 o 
  16   2   1      806.98     1015.20      9.56 o 
  18   2   1      966.79     1052.94      9.81 o 
  20   2   1      998.56     1002.82      9.45 o 
  22   2   1     1867.69     1716.11     14.18 o 
  24   2   1      410.30      391.51      4.33 o 
  26   2   1     1081.22     1025.45     10.02 o 
  28   2   1      183.38      178.24      3.21 o 
  30   2   1      544.49      526.47      7.02 o 
  32   2   1      371.85      380.12      9.04 o 
  34   2   1      310.45      339.46      7.65 o 
  36   2   1       12.31       11.03      1.80 o 
 -33   3   1       45.05       40.79      4.14 o 
 -31   3   1      382.77      407.91     12.57 o 
 -29   3   1      638.71      627.28     16.22 o 
 -27   3   1      441.55      436.96      6.63 o 
 -25   3   1       35.57       30.45      1.66 o 
 -23   3   1     1571.92     1511.07     13.92 o 
 -21   3   1        6.42        8.28      0.98 o 
 -19   3   1      370.12      330.70      4.35 o 
 -17   3   1      307.62      289.80      3.91 o 
 -15   3   1      443.88      380.21      4.81 o 
 -13   3   1      251.12      257.56      3.89 o 
 -11   3   1      323.78      375.18      3.73 o 
  -9   3   1       73.49       76.74      1.29 o 
  -7   3   1      872.01      824.81      6.69 o 
  -5   3   1     2541.70     2567.73     20.63 o 
  -3   3   1      826.76      783.21      6.47 o 
  -1   3   1      771.44      910.63      7.32 o 
   1   3   1     1093.65     1184.15     10.64 o 
   3   3   1     1549.32     1883.96     15.62 o 
   5   3   1     4576.11     5230.28     55.19 o 
   7   3   1     1155.83     1270.35     12.78 o 
   9   3   1     1852.47     1922.47     15.97 o 
  11   3   1     1720.47     1987.94     19.11 o 
  13   3   1       22.50       30.33      1.23 o 
  15   3   1      472.88      439.20     12.69 o 
  17   3   1     1051.26     1020.84     14.07 o 
  19   3   1      487.32      408.08     15.05 o 
  21   3   1      262.70      243.76      7.88 o 
  23   3   1      537.36      549.96      9.34 o 
  25   3   1      266.07      269.68      6.02 o 
  27   3   1      149.93      167.40      4.11 o 
  29   3   1      115.54      115.18      4.01 o 
  31   3   1      106.96      117.95      6.30 o 
  33   3   1       95.84      132.75      6.84 o 
 -30   4   1       18.40       21.21      3.36 o 
 -28   4   1      483.18      484.90      9.13 o 
 -26   4   1      197.30      198.12      5.19 o 
 -24   4   1      231.53      240.18      4.78 o 
 -22   4   1       58.05       52.00      2.20 o 
 -20   4   1     1104.12     1029.46     22.24 o 
 -18   4   1     1125.31     1010.31     11.84 o 
 -16   4   1      667.73      638.22      7.08 o 
 -14   4   1      194.55      210.27      3.36 o 
 -12   4   1      164.57      193.62      3.14 o 
 -10   4   1      429.18      471.68      5.50 o 
  -8   4   1      273.55      252.59      3.02 o 
  -6   4   1       74.18       72.60      2.70 o 
  -4   4   1      470.49      438.52      4.01 o 
  -2   4   1      127.59      127.91      2.22 o 
   0   4   1      727.84      774.41      8.78 o 
   2   4   1      295.56      256.09      3.41 o 
   4   4   1     2683.62     2688.53     28.89 o 
   6   4   1      804.71      840.05      9.51 o 
   8   4   1      166.51      173.72      3.92 o 
  10   4   1      419.56      447.68      5.97 o 
  12   4   1      194.60      193.52      4.62 o 
  14   4   1      164.56      160.66      4.25 o 
  16   4   1      423.73      339.27      8.93 o 
  18   4   1      235.32      188.01      4.83 o 
  20   4   1     1267.04     1103.77     15.91 o 
  22   4   1      666.96      622.20     10.62 o 
  24   4   1       58.33       58.11      2.89 o 
  26   4   1      128.05      143.27      4.81 o 
  28   4   1       34.08       48.94      3.33 o 
  30   4   1        8.93        8.83      1.37 o 
 -27   5   1      255.55      293.28     12.32 o 
 -25   5   1       71.20       60.62      2.66 o 
 -23   5   1      268.92      264.06      6.54 o 
 -21   5   1      128.10      127.00      3.55 o 
 -19   5   1       32.73       35.15      2.03 o 
 -17   5   1       39.71       44.69      2.53 o 
 -15   5   1       33.91       33.54      1.89 o 
 -13   5   1      539.47      506.21      7.38 o 
 -11   5   1      560.64      553.15     10.96 o 
  -9   5   1      428.30      455.55      5.73 o 
  -7   5   1      547.56      603.82      7.06 o 
  -5   5   1      350.95      364.26      4.22 o 
  -3   5   1      528.55      519.60      4.89 o 
  -1   5   1       98.85       91.55      1.94 o 
   1   5   1     1921.74     1954.08     17.08 o 
   3   5   1      102.53      117.00      2.51 o 
   5   5   1      491.20      500.44      9.78 o 
   7   5   1      293.89      296.34      6.02 o 
   9   5   1      517.38      485.90      9.16 o 
  11   5   1      450.29      412.46      7.85 o 
  13   5   1      182.57      168.43      6.63 o 
  15   5   1      146.28      138.26      4.31 o 
  17   5   1       26.96       23.77      2.84 o 
  19   5   1      135.15      138.69      4.50 o 
  21   5   1      320.45      324.23     11.52 o 
  23   5   1      134.65      124.32      6.02 o 
  25   5   1      152.98      135.10      3.84 o 
  27   5   1       87.50      107.66      3.57 o 
 -22   6   1       14.47        8.51      2.10 o 
 -20   6   1       14.30       17.17      1.80 o 
 -18   6   1       52.03       62.96      3.17 o 
 -16   6   1       44.01       36.02      2.19 o 
 -14   6   1       49.18       51.77      2.40 o 
 -12   6   1       39.31       38.93      2.16 o 
 -10   6   1      425.52      432.87      7.00 o 
  -8   6   1      188.82      219.59      4.63 o 
  -6   6   1       44.16       48.63      2.67 o 
  -4   6   1      803.08      828.37     10.24 o 
  -2   6   1      174.88      180.39      3.40 o 
   0   6   1      198.79      205.09      3.70 o 
   2   6   1      537.21      570.39      6.97 o 
   4   6   1     1276.85     1297.95     12.74 o 
   6   6   1      394.61      394.16      5.53 o 
   8   6   1      293.71      272.71      5.29 o 
  10   6   1       82.67       81.92      2.88 o 
  12   6   1      176.69      180.68      4.29 o 
  14   6   1      300.68      275.79      5.53 o 
  16   6   1      218.08      207.29      4.80 o 
  18   6   1       65.74       68.89      2.96 o 
  20   6   1       60.02       71.75      3.00 o 
  22   6   1       57.65       71.98      3.07 o 
 -13   7   1       27.88       31.05      2.94 o 
 -11   7   1        5.53        5.03      2.41 o 
  -9   7   1      228.04      236.71      9.51 o 
  -7   7   1      213.39      203.64      8.66 o 
  -5   7   1      237.56      234.11      9.24 o 
  -3   7   1      261.94      290.60     10.32 o 
  -1   7   1      105.17      102.13      3.24 o 
   1   7   1       17.53       18.89      1.75 o 
   3   7   1       74.41       82.79      2.57 o 
   5   7   1       49.63       56.97      2.58 o 
   7   7   1       91.22       97.93      3.30 o 
   9   7   1       33.09       30.12      2.16 o 
  11   7   1       39.44       27.07      2.10 o 
 -36   0   2      621.33      684.93     11.77 o 
 -34   0   2      153.93      151.21      4.48 o 
 -32   0   2       35.76       38.36      2.23 o 
 -30   0   2       24.32       17.11      1.61 o 
 -28   0   2     1165.74     1073.52     15.57 o 
 -26   0   2     1253.01     1232.08     17.17 o 
 -24   0   2     2788.72     2837.38     35.30 o 
 -22   0   2     1859.19     1827.38     26.27 o 
 -20   0   2     2827.17     3042.08     37.12 o 
 -18   0   2     1572.94     1219.67     16.12 o 
 -16   0   2      163.65       97.00      1.82 o 
 -14   0   2     4204.00     3758.45     63.95 o 
 -12   0   2     2879.31     2584.60     24.56 o 
 -10   0   2     3696.86     3656.04     38.00 o 
  -8   0   2     1088.96     1047.35      8.55 o 
  -6   0   2    12173.21    12842.18    191.55 o 
  -4   0   2     9516.18     9146.71    142.56 o 
  -2   0   2    17032.05    16894.49    190.77 o 
   0   0   2    13946.79    13869.79    267.64 o 
   2   0   2    21826.79    19676.71    198.10 o 
   4   0   2     1738.73     1896.04     23.10 o 
   6   0   2     2529.63     3327.64     39.57 o 
   8   0   2     6742.02     8150.35     67.23 o 
  10   0   2     8995.65    10492.30     86.55 o 
  12   0   2    10804.67    11964.21    127.15 o 
  14   0   2     1272.22     1491.09     13.24 o 
  16   0   2     2793.55     2978.04     25.38 o 
  18   0   2      579.81      560.82      7.29 o 
  20   0   2       66.60       62.05      1.50 o 
  22   0   2      353.50      274.17      3.69 o 
  24   0   2     3389.94     3408.36     41.42 o 
  26   0   2     5626.44     5609.09     66.63 o 
  28   0   2      314.50      306.75      8.67 o 
  30   0   2      620.66      656.33     15.05 o 
  32   0   2      260.86      247.55      7.88 o 
  34   0   2       11.85       13.28      2.11 o 
  36   0   2      135.86      156.47      6.35 o 
 -35   1   2      131.61      131.90      2.92 o 
 -33   1   2      345.44      363.77      5.19 o 
 -31   1   2      210.52      201.20      3.50 o 
 -29   1   2        5.91        6.06      0.78 o 
 -27   1   2        5.40       10.30      1.24 o 
 -25   1   2      946.22      876.61      9.10 o 
 -23   1   2      670.93      610.73      6.73 o 
 -21   1   2       50.81       40.85      1.30 o 
 -19   1   2      370.45      268.50      3.10 o 
 -17   1   2      378.85      434.84      4.26 o 
 -15   1   2     1295.73     1453.01     11.85 o 
 -13   1   2     1949.91     2177.70     15.83 o 
 -11   1   2     1146.79     1375.05     10.22 o 
  -9   1   2     1475.61     1428.79      9.75 o 
  -7   1   2     2656.25     2564.28     18.27 o 
  -5   1   2    10622.32    10436.93     66.36 o 
  -3   1   2     5413.04     5303.33     39.74 o 
  -1   1   2     3088.23     3166.86     28.31 o 
   1   1   2     2880.88     1976.00     15.15 o 
   3   1   2    13301.63    13643.68    192.59 o 
   5   1   2     1002.07     1410.84     10.14 o 
   7   1   2       71.60      209.75      2.57 o 
   9   1   2      489.38      666.51      5.28 o 
  11   1   2     5961.47     5848.58     38.43 o 
  13   1   2       82.45       50.75      0.81 o 
  15   1   2      655.95      582.02      4.19 o 
  17   1   2      734.56      737.84      5.18 o 
  19   1   2     2107.75     1905.65     11.99 o 
  21   1   2     1957.58     1887.09     15.38 o 
  23   1   2       44.50       59.60      1.48 o 
  25   1   2       64.51       53.16      1.58 o 
  27   1   2      451.48      434.00      7.99 o 
  29   1   2       72.47       74.34      2.29 o 
  31   1   2       77.82       87.26      2.56 o 
  33   1   2      141.17      152.64      4.15 o 
  35   1   2      151.53      145.51      4.13 o 
 -34   2   2      137.10      139.27      3.78 o 
 -32   2   2       70.97       68.26      2.59 o 
 -30   2   2      253.60      266.23      5.07 o 
 -28   2   2      380.88      341.98      5.77 o 
 -26   2   2      202.13      187.93      3.92 o 
 -24   2   2      581.62      595.51      8.03 o 
 -22   2   2      401.88      334.80      5.23 o 
 -20   2   2     1060.49      953.99     10.94 o 
 -18   2   2     1171.01     1087.23     11.09 o 
 -16   2   2       60.71       56.83      1.88 o 
 -14   2   2      440.94      543.76      5.75 o 
 -12   2   2       20.36        5.91      0.48 o 
 -10   2   2      675.74      683.33      6.75 o 
  -8   2   2      174.24      241.34      2.63 o 
  -6   2   2      423.53      418.91      3.67 o 
  -4   2   2     4650.87     5030.34     56.74 o 
  -2   2   2     1524.01     1758.78     12.50 o 
   0   2   2      735.77      935.54      7.91 o 
   2   2   2     1804.51     1202.32      9.90 o 
   4   2   2       87.85      183.72      2.93 o 
   6   2   2     2012.16     1692.66     13.52 o 
   8   2   2      625.10      473.61      5.26 o 
  10   2   2      163.42      199.62      2.56 o 
  12   2   2      999.35     1004.95     13.47 o 
  14   2   2     3171.77     3093.60     23.84 o 
  16   2   2      683.36      707.95      5.86 o 
  18   2   2      493.99      485.85      6.21 o 
  20   2   2     1944.04     1771.17     16.29 o 
  22   2   2      184.14      190.48      2.96 o 
  24   2   2      236.41      237.33      3.52 o 
  26   2   2       34.18       32.90      1.28 o 
  28   2   2      211.05      213.98      3.71 o 
  30   2   2       23.97       27.33      1.64 o 
  32   2   2       62.73       76.50      3.39 o 
  34   2   2      144.39      199.69      5.66 o 
 -33   3   2      280.13      295.80     10.79 o 
 -31   3   2      269.40      279.28     10.09 o 
 -29   3   2     1126.89     1128.93     24.63 o 
 -27   3   2      274.94      273.00      6.30 o 
 -25   3   2       22.10       19.70      1.47 o 
 -23   3   2     1234.56     1167.81     23.73 o 
 -21   3   2      444.12      429.09      6.29 o 
 -19   3   2      872.29      871.81      8.83 o 
 -17   3   2      667.31      606.92      6.71 o 
 -15   3   2      456.01      461.05      5.35 o 
 -13   3   2       37.13       18.26      1.13 o 
 -11   3   2       31.54       26.14      1.01 o 
  -9   3   2      109.71      155.39      2.12 o 
  -7   3   2      924.39      992.76      8.31 o 
  -5   3   2     1076.66     1094.76     22.41 o 
  -3   3   2      663.28      699.70      7.17 o 
  -1   3   2     2552.10     2853.67     23.08 o 
   1   3   2      697.27      822.00      9.58 o 
   3   3   2      937.93     1056.21      8.72 o 
   5   3   2      145.16      233.38      3.26 o 
   7   3   2     3115.50     3360.60     28.15 o 
   9   3   2      908.43      993.24      9.58 o 
  11   3   2      458.91      471.35      5.36 o 
  13   3   2      272.73      258.53      3.55 o 
  15   3   2      406.49      315.46      6.05 o 
  17   3   2     1472.21     1397.64     16.00 o 
  19   3   2     1835.65     1624.44     29.28 o 
  21   3   2     1087.76     1023.48     13.34 o 
  23   3   2       48.58       52.79      2.32 o 
  25   3   2      242.69      248.11      5.07 o 
  27   3   2       24.97       25.18      2.09 o 
  29   3   2      188.28      194.20      5.33 o 
  31   3   2      474.04      505.72     14.30 o 
  33   3   2      209.85      206.33      8.61 o 
 -30   4   2      113.39      146.17      7.34 o 
 -28   4   2      170.52      202.23      5.74 o 
 -26   4   2       82.57       73.41      4.40 o 
 -24   4   2       70.81       65.36      4.08 o 
 -22   4   2      389.99      366.68      6.02 o 
 -20   4   2      126.41      132.48      3.88 o 
 -18   4   2      246.77      233.92      3.80 o 
 -16   4   2      830.96      817.15     10.03 o 
 -14   4   2      353.06      331.47      5.27 o 
 -12   4   2      631.98      618.55      7.95 o 
 -10   4   2     1400.59     1474.51     15.63 o 
  -8   4   2      602.70      709.57      7.57 o 
  -6   4   2      869.38     1013.11     13.76 o 
  -4   4   2      671.15      777.56     11.00 o 
  -2   4   2      115.63      164.99      4.24 o 
   0   4   2      842.03      845.93      9.92 o 
   2   4   2      884.98      836.32     10.30 o 
   4   4   2      200.54      169.38      3.27 o 
   6   4   2      110.88       89.43      2.32 o 
   8   4   2      686.47      684.63      8.26 o 
  10   4   2      455.53      498.60      6.63 o 
  12   4   2     1468.37     1458.80     18.24 o 
  14   4   2      470.86      411.77      7.64 o 
  16   4   2       40.81       57.73      5.19 o 
  18   4   2       49.90       53.59      3.72 o 
  20   4   2       30.51       19.36      1.87 o 
  22   4   2      133.27      131.33      4.37 o 
  24   4   2      107.11       99.65      3.84 o 
  26   4   2      101.07       85.08      5.64 o 
  28   4   2      167.69      187.65     13.39 o 
  30   4   2      376.78      421.72     11.25 o 
 -27   5   2       87.86       95.69      4.15 o 
 -25   5   2       26.54       26.96      2.52 o 
 -23   5   2       50.06       53.61      3.07 o 
 -21   5   2       30.43       31.80      3.50 o 
 -19   5   2       28.48       23.69      2.18 o 
 -17   5   2      259.13      230.78      4.62 o 
 -15   5   2       98.08      108.47      3.04 o 
 -13   5   2      128.94      123.16      3.18 o 
 -11   5   2      398.34      385.56      8.03 o 
  -9   5   2     1621.24     1573.98     17.06 o 
  -7   5   2      847.81      832.82     12.49 o 
  -5   5   2      297.79      306.19      6.18 o 
  -3   5   2      339.99      330.43      5.25 o 
  -1   5   2      422.44      398.67      5.95 o 
   1   5   2     1391.26     1334.73     14.51 o 
   3   5   2      640.82      637.47      8.29 o 
   5   5   2      295.98      296.80      5.26 o 
   7   5   2      918.61      846.95     10.24 o 
   9   5   2      604.97      623.75     12.21 o 
  11   5   2      227.25      239.25      5.73 o 
  13   5   2      433.07      416.34     11.35 o 
  15   5   2       66.72       62.93      3.15 o 
  17   5   2      238.05      225.28      5.84 o 
  19   5   2       89.16       76.21      3.40 o 
  21   5   2      570.03      544.68     14.32 o 
  23   5   2      192.63      177.98      7.58 o 
  25   5   2      177.39      179.89      5.60 o 
 -20   6   2       98.22      103.09      4.27 o 
 -18   6   2      246.17      233.83      6.40 o 
 -16   6   2      213.15      216.42      6.05 o 
 -14   6   2       68.04       57.65      3.16 o 
 -12   6   2       69.85       63.00      3.95 o 
 -10   6   2      240.96      243.23      6.12 o 
  -8   6   2      195.20      219.98      9.62 o 
  -6   6   2      133.60      139.34      6.55 o 
  -4   6   2       20.36       34.88      3.62 o 
  -2   6   2      285.14      309.23      4.70 o 
   0   6   2      527.77      539.99      6.72 o 
   2   6   2      163.83      162.05      3.84 o 
   4   6   2      507.51      504.43     15.52 o 
   6   6   2      383.65      340.81      5.88 o 
   8   6   2       78.97       83.47      4.05 o 
  10   6   2       52.92       49.03      2.87 o 
  12   6   2      110.07      135.76      4.59 o 
  14   6   2       15.74       22.15      2.26 o 
  16   6   2       34.85       49.17      3.02 o 
  18   6   2       32.77       31.75      2.66 o 
  20   6   2      489.34      513.94     10.44 o 
 -11   7   2      142.70      158.61      7.91 o 
  -9   7   2      111.92      116.79      6.89 o 
  -7   7   2       60.36       75.25      5.50 o 
  -5   7   2       39.05       36.22      4.16 o 
  -3   7   2      293.41      364.00     11.79 o 
  -1   7   2       29.89       40.00      4.12 o 
   1   7   2       50.00       45.39      2.03 o 
   3   7   2      240.51      238.94      4.45 o 
   5   7   2       11.75       12.72      1.63 o 
   7   7   2       19.19       12.63      1.58 o 
   9   7   2      116.05      108.48      3.57 o 
  11   7   2       30.78       31.58      3.94 o 
 -35   1   3       29.59       27.78      1.49 o 
 -33   1   3      199.30      191.52      4.73 o 
 -31   1   3       80.30       71.24      2.05 o 
 -29   1   3      382.64      358.95      4.99 o 
 -27   1   3      580.35      488.05      6.03 o 
 -25   1   3      191.92      165.19      2.92 o 
 -23   1   3       58.93       56.23      1.62 o 
 -21   1   3      341.49      376.28      7.02 o 
 -19   1   3      126.71      148.02      2.20 o 
 -17   1   3      179.56      174.92      2.68 o 
 -15   1   3      234.86      282.34      3.17 o 
 -13   1   3      391.51      405.96      3.30 o 
 -11   1   3     2931.61     2605.56     15.82 o 
  -9   1   3      563.20      494.77      3.63 o 
  -7   1   3     2529.92     1857.26     12.26 o 
  -5   1   3     1213.62     1297.57      9.71 o 
  -3   1   3     4613.94     5728.63     38.43 o 
  -1   1   3     5582.81     6946.08     51.17 o 
   1   1   3     9443.42    11361.49    114.09 o 
   3   1   3     5199.05     5944.49     43.98 o 
   5   1   3     1849.65     2427.02     17.08 o 
   7   1   3     1363.13     1656.26     12.05 o 
   9   1   3      519.73      333.38      3.21 o 
  11   1   3     2407.93     2554.60     18.12 o 
  13   1   3     2090.65     2109.03     14.12 o 
  15   1   3      632.80      725.32      5.63 o 
  17   1   3     1423.63     1402.65     10.71 o 
  19   1   3     1550.81     1556.56     10.96 o 
  21   1   3       38.25       43.12      1.29 o 
  23   1   3       24.25       32.14      1.20 o 
  25   1   3     1575.95     1435.11     13.52 o 
  27   1   3      297.25      307.97      7.47 o 
  29   1   3       65.07       72.14      4.24 o 
  31   1   3       48.32       37.54      2.11 o 
  33   1   3       24.79       38.32      2.22 o 
  35   1   3      107.95      111.21      3.69 o 
 -34   2   3      250.28      271.87      5.58 o 
 -32   2   3      132.51      135.44      3.70 o 
 -30   2   3       79.52       80.60      3.36 o 
 -28   2   3      434.87      420.45      6.75 o 
 -26   2   3      439.01      436.13      6.75 o 
 -24   2   3      525.21      478.66     11.26 o 
 -22   2   3      274.66      285.98      4.87 o 
 -20   2   3      688.48      693.40     12.25 o 
 -18   2   3      183.04      169.47      2.87 o 
 -16   2   3      929.68      808.00      8.17 o 
 -14   2   3      360.12      345.51      4.27 o 
 -12   2   3      222.16      212.76      2.74 o 
 -10   2   3     3555.42     4045.88     33.83 o 
  -8   2   3     4125.84     4424.22     43.31 o 
  -6   2   3     1446.50     1643.75     11.96 o 
  -4   2   3     4539.30     4778.00     33.90 o 
  -2   2   3      439.41      492.56      4.72 o 
   0   2   3     2400.41     2357.87     19.59 o 
   2   2   3     1999.31     1668.42     12.21 o 
   4   2   3     5451.93     5398.60     36.92 o 
   6   2   3     2592.76     2667.48     21.67 o 
   8   2   3     2890.96     2845.33     20.08 o 
  10   2   3     2613.05     2695.88     19.16 o 
  12   2   3      310.46      324.42      3.52 o 
  14   2   3        3.71        3.27      0.40 o 
  16   2   3      431.88      383.90      3.81 o 
  18   2   3      826.44      804.33      6.82 o 
  20   2   3      762.08      760.43      8.14 o 
  22   2   3      181.69      160.64      2.82 o 
  24   2   3      781.97      758.65      8.95 o 
  26   2   3      267.65      249.89      3.86 o 
  28   2   3      222.35      205.54      3.75 o 
  30   2   3      233.14      228.81      4.73 o 
  32   2   3      120.15      136.24      3.01 o 
  34   2   3       38.24       50.80      4.16 o 
 -33   3   3      251.12      287.93      7.22 o 
 -31   3   3       89.03       85.39      4.41 o 
 -29   3   3      220.48      223.28      5.92 o 
 -27   3   3       24.10       22.65      2.22 o 
 -25   3   3      136.57      124.58      3.28 o 
 -23   3   3      959.81      954.72     11.55 o 
 -21   3   3     1151.87     1165.68     13.33 o 
 -19   3   3      516.85      491.72      6.94 o 
 -17   3   3     3251.06     3156.31     30.76 o 
 -15   3   3      339.48      336.47      5.19 o 
 -13   3   3      291.18      333.60      5.06 o 
 -11   3   3      140.27      135.39      3.50 o 
  -9   3   3      105.10      100.76      2.76 o 
  -7   3   3      162.07      124.99      1.87 o 
  -5   3   3      209.32      215.53      4.56 o 
  -3   3   3      433.67      371.47      5.02 o 
  -1   3   3      177.82      186.52      2.57 o 
   1   3   3      194.60      169.49      2.56 o 
   3   3   3      450.57      475.06      5.08 o 
   5   3   3      223.01      228.13      3.12 o 
   7   3   3      143.94      144.50      2.41 o 
   9   3   3      903.94      839.95      7.93 o 
  11   3   3      101.19      103.38      2.04 o 
  13   3   3      385.58      379.85      4.50 o 
  15   3   3     1290.47     1262.25     11.19 o 
  17   3   3      673.58      623.29      8.72 o 
  19   3   3       18.85       16.10      1.42 o 
  21   3   3      820.94      772.06     10.48 o 
  23   3   3       55.47       45.52      2.95 o 
  25   3   3      117.76      124.43      6.88 o 
  27   3   3       69.65       81.49      3.41 o 
  29   3   3      253.54      318.21      9.43 o 
  31   3   3       35.77       37.25      3.92 o 
 -30   4   3       52.90       47.96      4.48 o 
 -28   4   3      118.76      135.01      6.91 o 
 -26   4   3       30.63       36.46      2.08 o 
 -24   4   3       10.60       15.31      2.58 o 
 -22   4   3       26.20       30.89      1.82 o 
 -20   4   3      302.12      274.26      5.07 o 
 -18   4   3       32.87       35.93      1.84 o 
 -16   4   3     1550.50     1472.85     16.19 o 
 -14   4   3      726.18      658.66      8.60 o 
 -12   4   3      515.23      513.47     13.38 o 
 -10   4   3      368.75      389.08      6.06 o 
  -8   4   3       48.27       54.92      1.67 o 
  -6   4   3      285.13      295.49      4.79 o 
  -4   4   3      101.49      114.34      3.50 o 
  -2   4   3     2418.53     2365.70     24.20 o 
   0   4   3     1259.83     1209.60     11.80 o 
   2   4   3       24.96       25.11      1.16 o 
   4   4   3      631.95      625.34      6.61 o 
   6   4   3      935.14      874.17      8.53 o 
   8   4   3     1891.12     1729.68     14.87 o 
  10   4   3      251.99      254.16      3.70 o 
  12   4   3     1252.64     1128.49     13.25 o 
  14   4   3       83.20       73.67      2.65 o 
  16   4   3     1200.47     1125.31     18.75 o 
  18   4   3      364.34      342.84     10.10 o 
  20   4   3      498.14      472.03      8.96 o 
  22   4   3      109.38      110.36      3.99 o 
  24   4   3      123.39      107.94      4.03 o 
  26   4   3       19.36       20.47      2.21 o 
  28   4   3       11.69       16.47      2.11 o 
 -25   5   3       98.90       96.09      4.15 o 
 -23   5   3       98.71       87.19      3.80 o 
 -21   5   3      175.53      177.27      6.19 o 
 -19   5   3      292.44      299.61      5.60 o 
 -17   5   3       26.29       25.95      1.75 o 
 -15   5   3      110.86      110.89      3.14 o 
 -13   5   3      402.83      383.25      6.68 o 
 -11   5   3      167.80      189.00      4.42 o 
  -9   5   3      650.15      652.18      8.73 o 
  -7   5   3      442.68      381.64     10.79 o 
  -5   5   3      122.16      116.60      5.50 o 
  -3   5   3      366.32      392.65      6.31 o 
  -1   5   3     1634.85     1647.18     15.76 o 
   1   5   3      460.85      467.82      6.16 o 
   3   5   3      180.58      183.44      3.51 o 
   5   5   3       55.39       53.68      1.94 o 
   7   5   3      153.24      150.02      3.19 o 
   9   5   3      123.14      120.49      3.13 o 
  11   5   3      320.39      295.70      6.64 o 
  13   5   3       52.79       50.72      2.73 o 
  15   5   3       33.98       38.93      2.59 o 
  17   5   3      200.32      183.22      8.72 o 
  19   5   3      326.97      305.73     14.81 o 
  21   5   3      195.12      186.26      5.61 o 
  23   5   3        8.44        7.15      1.64 o 
  25   5   3      187.28      209.96      6.16 o 
 -20   6   3      114.27      109.02      4.40 o 
 -18   6   3      182.07      206.86      6.00 o 
 -16   6   3      127.09      127.15      4.61 o 
 -14   6   3      233.08      237.21      6.30 o 
 -12   6   3      554.82      582.45     14.19 o 
 -10   6   3       95.52       89.38      3.76 o 
  -8   6   3       89.68       83.06      3.59 o 
  -6   6   3       40.88       35.35      3.72 o 
  -4   6   3      240.31      266.40      9.32 o 
  -2   6   3       16.65       27.13      2.22 o 
   0   6   3      192.03      190.19      4.44 o 
   2   6   3       58.67       62.28      2.45 o 
   4   6   3       86.12      108.55      5.04 o 
   6   6   3       94.67       91.24      2.96 o 
   8   6   3      202.83      195.77      4.41 o 
  10   6   3      193.19      188.31      5.49 o 
  12   6   3      265.39      257.44      6.62 o 
  14   6   3      368.56      377.70      8.41 o 
  16   6   3       57.70       58.96      3.29 o 
  18   6   3      192.56      222.57      7.44 o 
  -7   7   3      120.32      126.37      4.87 o 
  -5   7   3      121.68      106.91      6.31 o 
  -3   7   3      260.34      273.50     10.07 o 
  -1   7   3       17.62       20.60      3.47 o 
   1   7   3       58.30       59.04      2.64 o 
   3   7   3      105.56      120.28      3.17 o 
   5   7   3       21.55       14.59      2.07 o 
   7   7   3      150.80      156.34      7.31 o 
 -34   0   4      171.74      195.35      6.96 o 
 -32   0   4        3.26        4.56      1.25 o 
 -30   0   4      507.41      490.14      9.10 o 
 -28   0   4      233.81      225.00      5.41 o 
 -26   0   4     1037.25      956.37     14.37 o 
 -24   0   4      620.04      541.11      9.19 o 
 -22   0   4      502.09      485.83      8.36 o 
 -20   0   4      304.60      273.41      5.54 o 
 -18   0   4      761.83      735.12     11.03 o 
 -16   0   4     1594.07     1657.54     22.43 o 
 -14   0   4     2256.57     2337.55     20.51 o 
 -12   0   4     9325.16    10288.07    101.36 o 
 -10   0   4     4390.81     4947.09     49.65 o 
  -8   0   4     3971.24     4492.66     37.70 o 
  -6   0   4      318.51      383.33      4.40 o 
  -4   0   4      161.22      174.83      2.61 o 
  -2   0   4     3722.24     3109.29     26.52 o 
   0   0   4     1064.85     1093.54     11.76 o 
   2   0   4     2190.72     2118.38     21.30 o 
   4   0   4      690.49      803.41     11.56 o 
   8   0   4       58.75       84.00      1.91 o 
  10   0   4     1234.28     1302.62     13.84 o 
  12   0   4      507.43      480.60      5.33 o 
  14   0   4     3639.00     3422.62     37.65 o 
  16   0   4      874.89      776.16     18.72 o 
  18   0   4       38.10       38.54      1.59 o 
  20   0   4      137.10      152.24      3.28 o 
  22   0   4      149.81      152.89      3.37 o 
  24   0   4        5.46        2.31      0.94 o 
  26   0   4     1635.12     1570.25     30.46 o 
  28   0   4     1196.21     1169.14     24.00 o 
  30   0   4      242.63      265.19      8.38 o 
  32   0   4      158.80      199.51      7.25 o 
 -33   1   4      272.47      280.85      4.54 o 
 -31   1   4       79.54       87.34      2.33 o 
 -29   1   4      152.44      162.86      3.14 o 
 -27   1   4      243.45      230.58      3.77 o 
 -25   1   4      312.09      299.96      4.36 o 
 -23   1   4      366.51      348.24      5.36 o 
 -21   1   4      254.13      239.01      3.60 o 
 -19   1   4      353.21      358.31      4.04 o 
 -17   1   4      976.46      963.88      8.81 o 
 -15   1   4      712.55      693.14      6.68 o 
 -13   1   4     1059.86     1020.09      6.95 o 
 -11   1   4     1689.98     1512.15      9.76 o 
  -9   1   4      416.07      369.93      3.84 o 
  -7   1   4     3703.17     3479.40     24.58 o 
  -5   1   4     4288.50     4403.05     28.12 o 
  -3   1   4      366.15      372.34      3.28 o 
  -1   1   4      804.96      903.50      8.80 o 
   1   1   4     3445.06     3565.71     43.33 o 
   3   1   4     1868.98     1675.96     21.08 o 
   5   1   4     3364.39     2965.45     30.69 o 
   7   1   4      498.12      458.39      4.26 o 
   9   1   4      831.04      814.09      6.74 o 
  11   1   4      281.01      323.91      3.39 o 
  13   1   4     1331.12     1355.17     11.63 o 
  15   1   4      736.87      759.90      6.05 o 
  17   1   4      571.24      496.64      4.43 o 
  19   1   4      813.18      801.36      7.00 o 
  21   1   4       89.64       83.39      1.67 o 
  23   1   4      277.94      265.08      4.08 o 
  25   1   4      150.67      154.99      3.04 o 
  27   1   4      213.61      229.51      5.19 o 
  29   1   4       38.85       31.73      2.02 o 
  31   1   4      219.38      232.11     11.41 o 
  33   1   4      173.73      216.21      5.31 o 
 -32   2   4       62.89       79.32      2.96 o 
 -30   2   4       20.85       25.39      2.27 o 
 -28   2   4      205.19      203.33      4.49 o 
 -26   2   4       29.40       32.77      1.86 o 
 -24   2   4       15.98       12.05      1.26 o 
 -22   2   4      192.19      184.98      3.89 o 
 -20   2   4       18.34       19.70      1.55 o 
 -18   2   4      479.02      443.18      5.47 o 
 -16   2   4     1593.33     1433.03     13.35 o 
 -14   2   4     1356.67     1221.41     11.08 o 
 -12   2   4      555.05      581.81      7.36 o 
 -10   2   4     2762.49     2775.46     18.28 o 
  -8   2   4     1823.26     1826.89     12.47 o 
  -6   2   4      178.82      176.24      2.29 o 
  -4   2   4      539.55      567.31      5.67 o 
  -2   2   4      398.66      318.90      4.03 o 
   0   2   4      113.62       60.67      1.29 o 
   2   2   4      824.93      668.61      6.38 o 
   4   2   4     1633.94     1580.04     11.90 o 
   6   2   4     3167.17     2929.63     20.87 o 
   8   2   4      396.74      352.74      3.61 o 
  10   2   4      308.08      285.06      3.15 o 
  12   2   4      109.11      108.48      1.76 o 
  14   2   4       18.99       14.02      0.72 o 
  16   2   4      636.99      586.92      5.47 o 
  18   2   4      120.13      114.76      1.95 o 
  20   2   4      381.96      376.76      6.13 o 
  22   2   4      329.41      288.00      5.62 o 
  24   2   4      190.92      200.50      3.43 o 
  26   2   4       39.13       45.70      1.75 o 
  28   2   4       51.90       52.24      2.24 o 
  30   2   4      166.95      165.32      4.86 o 
  32   2   4      133.43      135.24      3.53 o 
 -31   3   4      358.21      372.48      8.44 o 
 -29   3   4      656.87      718.02     12.63 o 
 -27   3   4      239.58      238.33      6.15 o 
 -25   3   4      118.64      111.18      4.45 o 
 -23   3   4      336.78      340.48      5.81 o 
 -21   3   4     1739.56     1744.56     33.84 o 
 -19   3   4      852.24      874.43     13.58 o 
 -17   3   4      763.28      784.35      9.78 o 
 -15   3   4       58.74       69.56      2.29 o 
 -13   3   4      411.86      340.89      8.36 o 
 -11   3   4        1.29        1.38      0.60 o 
  -9   3   4       17.74       19.49      0.97 o 
  -7   3   4      286.22      294.17      3.77 o 
  -5   3   4      107.49      109.65      2.08 o 
  -3   3   4     2817.51     2731.18     24.54 o 
  -1   3   4     1011.54     1045.03     10.79 o 
   1   3   4      508.71      519.98      7.78 o 
   3   3   4      707.72      672.00      6.78 o 
   5   3   4      554.56      533.56      5.77 o 
   7   3   4     1783.95     1697.20     14.43 o 
   9   3   4      253.00      230.06      3.36 o 
  11   3   4      974.33      925.61      8.87 o 
  13   3   4      123.24       74.56      1.88 o 
  15   3   4       36.37       23.72      1.30 o 
  17   3   4      246.92      251.15      7.65 o 
  19   3   4      639.25      627.39     17.65 o 
  21   3   4      373.25      328.63      6.93 o 
  23   3   4      307.76      308.77      6.81 o 
  25   3   4       30.58       31.53      2.33 o 
  27   3   4       10.78       12.18      1.79 o 
  29   3   4      155.65      160.09      8.05 o 
 -28   4   4       84.89       82.30      4.23 o 
 -26   4   4       22.42       15.73      1.63 o 
 -24   4   4      105.42       94.88      3.10 o 
 -22   4   4      257.25      254.98      5.10 o 
 -20   4   4      265.33      272.11      5.20 o 
 -18   4   4      201.73      203.51      5.52 o 
 -16   4   4      138.53      123.26      3.21 o 
 -14   4   4      350.70      351.23      5.74 o 
 -12   4   4      583.29      596.47      8.05 o 
 -10   4   4      477.28      469.41      8.57 o 
  -8   4   4     1011.04      981.02     22.81 o 
  -6   4   4       71.57       79.44      2.57 o 
  -4   4   4     1015.85      916.69     14.72 o 
  -2   4   4      155.77      144.82      3.05 o 
   0   4   4      158.82      164.35      3.28 o 
   2   4   4      232.02      239.43      3.62 o 
   4   4   4      408.19      404.91      5.05 o 
   6   4   4      122.21      133.86      2.64 o 
   8   4   4      311.31      305.20      4.26 o 
  10   4   4     1881.89     1799.56     15.65 o 
  12   4   4      492.23      445.86      7.27 o 
  14   4   4       50.82       64.08      2.27 o 
  16   4   4      192.23      181.98      5.05 o 
  18   4   4       31.17       30.66      2.30 o 
  20   4   4      444.28      400.53      8.23 o 
  22   4   4      289.01      253.26      7.02 o 
  24   4   4      122.39      132.31      7.41 o 
  26   4   4        1.75       10.77      1.86 o 
 -23   5   4      133.12      145.21      4.05 o 
 -21   5   4      105.25      101.09      3.32 o 
 -19   5   4      112.47      133.53      3.73 o 
 -17   5   4       80.41       82.80      3.65 o 
 -15   5   4      148.99      158.19      4.60 o 
 -13   5   4       23.28       23.98      2.18 o 
 -11   5   4      108.61      116.00      4.06 o 
  -9   5   4        3.17        5.41      1.39 o 
  -7   5   4      102.31       91.70      3.63 o 
  -5   5   4       40.85       39.73      3.64 o 
  -3   5   4       35.58       31.66      1.84 o 
  -1   5   4      363.43      353.72      6.08 o 
   1   5   4      699.99      678.03      8.33 o 
   3   5   4      455.13      443.27      6.43 o 
   5   5   4      526.25      508.45      7.73 o 
   7   5   4       58.18       51.68      2.19 o 
   9   5   4      119.47      112.73      2.88 o 
  11   5   4      389.56      379.02      8.97 o 
  13   5   4      290.27      266.52      6.50 o 
  15   5   4        4.69        2.89      2.94 o 
  17   5   4      100.14      126.24      4.51 o 
  19   5   4        9.09        8.43      3.15 o 
  21   5   4       76.44       67.10      6.48 o 
  23   5   4      196.52      190.54      5.91 o 
 -16   6   4      391.96      394.81      8.82 o 
 -14   6   4       18.37       26.29      2.54 o 
 -12   6   4       99.73       98.87      4.13 o 
 -10   6   4      160.55      177.24      5.51 o 
  -8   6   4       25.64       26.09      2.49 o 
  -6   6   4      127.46      109.81      4.27 o 
  -4   6   4       98.97       92.10      5.47 o 
  -2   6   4       22.84       19.60      3.05 o 
   0   6   4       47.15       43.81      2.66 o 
   2   6   4      169.17      166.94      4.10 o 
   4   6   4       25.01       25.45      1.85 o 
   6   6   4      230.03      244.31      5.06 o 
   8   6   4       73.57       63.76      2.63 o 
  10   6   4       73.36       78.76      3.65 o 
  12   6   4       83.78       75.58      6.26 o 
  14   6   4      216.86      193.11      8.14 o 
  16   6   4       40.17       42.08      3.06 o 
 -33   1   5       97.02      112.30      2.74 o 
 -31   1   5       97.38       94.34      2.48 o 
 -29   1   5       14.98       18.01      1.89 o 
 -27   1   5      334.09      339.74      4.95 o 
 -25   1   5      470.10      462.74      5.99 o 
 -23   1   5      559.01      528.83      6.47 o 
 -21   1   5     1190.56     1155.87     11.63 o 
 -19   1   5      287.18      295.71      4.20 o 
 -17   1   5      590.19      613.61      6.35 o 
 -15   1   5      642.05      558.13      5.25 o 
 -13   1   5       34.60       33.39      1.00 o 
 -11   1   5      795.13      788.33      6.90 o 
  -9   1   5      925.40      925.64      7.80 o 
  -7   1   5      523.15      531.37      4.97 o 
  -5   1   5      408.33      374.04      4.20 o 
  -3   1   5      139.29      148.95      2.45 o 
  -1   1   5     1690.49     1699.59     12.41 o 
   1   1   5       19.88       22.80      0.78 o 
   3   1   5      107.11      104.18      1.97 o 
   5   1   5      340.26      247.30      3.79 o 
   7   1   5      359.67      392.50      5.19 o 
   9   1   5       37.61       72.17      1.49 o 
  11   1   5      432.45      457.63      4.61 o 
  13   1   5      431.44      430.83      5.16 o 
  15   1   5     1839.48     1764.54     12.55 o 
  17   1   5      974.39      923.96      7.39 o 
  19   1   5      293.05      252.74      3.30 o 
  21   1   5      129.02      115.18      2.17 o 
  23   1   5       96.12       92.08      2.40 o 
  25   1   5      583.49      579.20      8.24 o 
  27   1   5      969.71     1001.53     18.26 o 
  29   1   5      441.78      478.03      8.79 o 
  31   1   5      446.78      481.76      8.95 o 
 -30   2   5     1089.57     1135.34     14.51 o 
 -28   2   5      441.34      413.72     12.21 o 
 -26   2   5       38.23       44.14      2.89 o 
 -24   2   5       22.01       22.58      1.62 o 
 -22   2   5       68.43       61.33      2.34 o 
 -20   2   5      178.32      185.41      3.38 o 
 -18   2   5      395.80      418.33      5.46 o 
 -16   2   5      222.87      248.80      3.57 o 
 -14   2   5      964.02      907.85      8.64 o 
 -12   2   5     2002.17     2012.97     18.28 o 
 -10   2   5      278.23      351.21      3.51 o 
  -8   2   5      295.60      298.62      3.46 o 
  -6   2   5       56.52       49.23      1.14 o 
  -4   2   5        0.85        0.72      0.35 o 
  -2   2   5      324.41      376.66      4.02 o 
   0   2   5      692.87      801.31      9.40 o 
   2   2   5      291.72      305.85      4.46 o 
   4   2   5     1598.43     1579.53     13.47 o 
   6   2   5     1221.35     1248.43     10.65 o 
   8   2   5     1265.35     1309.34     10.43 o 
  10   2   5      732.61      702.28      6.35 o 
  12   2   5       23.33       24.32      1.23 o 
  14   2   5      120.16      123.09      2.20 o 
  16   2   5      668.90      620.61      5.94 o 
  18   2   5     1135.72     1114.89      9.43 o 
  20   2   5      280.39      272.22      3.92 o 
  22   2   5      311.79      290.62      5.56 o 
  24   2   5       54.53       58.78      3.44 o 
  26   2   5      448.69      443.38      7.78 o 
  28   2   5      141.02      138.66      3.77 o 
  30   2   5      136.87      153.18      4.84 o 
 -29   3   5       42.28       43.38      3.31 o 
 -27   3   5       48.52       47.20      2.91 o 
 -25   3   5       13.06       15.05      1.91 o 
 -23   3   5       39.77       41.16      2.08 o 
 -21   3   5      533.75      537.25      7.90 o 
 -19   3   5       35.45       33.58      1.86 o 
 -17   3   5      558.50      537.17      7.67 o 
 -15   3   5      674.77      652.65     11.28 o 
 -13   3   5      262.30      257.17      4.23 o 
 -11   3   5      112.06      105.31      2.53 o 
  -9   3   5     1620.40     1580.10     15.27 o 
  -7   3   5      660.88      690.93      8.28 o 
  -5   3   5       66.87       85.13      2.00 o 
  -3   3   5      663.78      655.96      5.96 o 
  -1   3   5      243.08      258.30      4.19 o 
   1   3   5       88.62       75.43      2.57 o 
   3   3   5      555.28      530.93      6.93 o 
   5   3   5      297.67      291.22      4.03 o 
   7   3   5      858.09      781.58      7.95 o 
   9   3   5     1193.70     1177.04     11.12 o 
  11   3   5        5.18        3.15      0.70 o 
  13   3   5      141.54      146.83      3.24 o 
  15   3   5       47.05       52.39      1.86 o 
  17   3   5      354.65      325.04      5.43 o 
  19   3   5       16.46       19.44      2.40 o 
  21   3   5      250.73      220.98      6.53 o 
  23   3   5      333.74      319.72      7.19 o 
  25   3   5      218.53      241.34      8.34 o 
  27   3   5       60.15       55.01      5.57 o 
 -26   4   5        4.06        4.08      1.23 o 
 -24   4   5       22.71       22.05      1.84 o 
 -22   4   5       75.93       65.58      2.69 o 
 -20   4   5      489.65      511.65      8.90 o 
 -18   4   5      160.50      170.19      5.00 o 
 -16   4   5      179.98      195.05      7.87 o 
 -14   4   5       41.94       42.60      2.02 o 
 -12   4   5       14.80       22.22      2.04 o 
 -10   4   5       54.06       54.97      4.58 o 
  -8   4   5      135.41      115.10      3.41 o 
  -6   4   5      730.47      633.47      9.36 o 
  -4   4   5     1157.81     1164.22     16.74 o 
  -2   4   5      252.17      241.47      4.28 o 
   0   4   5      168.45      173.59      3.57 o 
   2   4   5      231.92      221.43      4.12 o 
   4   4   5      135.60      127.62      2.67 o 
   6   4   5       36.51       32.61      1.77 o 
   8   4   5       77.37       72.24      2.26 o 
  10   4   5     3110.37     3004.18     26.87 o 
  12   4   5      488.77      510.16      6.76 o 
  14   4   5      248.68      241.34      4.70 o 
  16   4   5       99.07       83.94      3.52 o 
  18   4   5       35.71       25.14      2.25 o 
  20   4   5      105.16      105.18      4.08 o 
  22   4   5       32.16       29.18      3.30 o 
  24   4   5      156.44      182.14      5.64 o 
 -21   5   5       95.61       71.97      2.93 o 
 -19   5   5       66.51       76.80      3.70 o 
 -17   5   5       17.91       21.18      2.32 o 
 -15   5   5       81.44       99.44      4.20 o 
 -13   5   5       15.35       15.67      2.02 o 
 -11   5   5       66.36       66.12      3.47 o 
  -9   5   5      108.25      101.43      5.69 o 
  -7   5   5       84.31       91.84      3.78 o 
  -5   5   5       34.91       22.72      2.24 o 
  -3   5   5      862.93      867.52     18.23 o 
  -1   5   5      240.53      223.26      4.83 o 
   1   5   5      274.19      273.18      6.31 o 
   3   5   5       78.23       72.46      3.22 o 
   5   5   5      176.21      182.17      6.13 o 
   7   5   5      281.69      305.84      5.62 o 
   9   5   5      426.24      433.67      7.00 o 
  11   5   5      312.59      282.59      8.66 o 
  13   5   5       60.39       54.48      5.10 o 
  15   5   5       85.54       96.03      4.89 o 
  17   5   5       78.47       77.09      3.72 o 
  19   5   5      196.01      238.25      6.64 o 
 -12   6   5       90.75       74.89      6.68 o 
 -10   6   5      397.69      399.07      9.85 o 
  -8   6   5      223.92      224.24      6.40 o 
  -6   6   5      109.17      112.60      4.52 o 
  -4   6   5       27.18       22.80      2.41 o 
  -2   6   5      132.98      132.49      6.75 o 
   0   6   5       91.15       75.42      7.90 o 
   2   6   5      182.78      199.27      5.64 o 
   4   6   5       18.08       20.09      2.35 o 
   6   6   5       15.40       25.85      1.98 o 
   8   6   5       23.04       20.10      1.84 o 
  10   6   5       29.85       27.19      2.54 o 
 -30   0   6      512.10      520.88      9.92 o 
 -28   0   6        6.04        5.75      1.35 o 
 -26   0   6       16.17       17.30      1.77 o 
 -24   0   6      193.53      171.34     11.27 o 
 -22   0   6      304.65      316.31     12.29 o 
 -20   0   6      155.07      160.11      4.41 o 
 -18   0   6      573.38      598.80     10.02 o 
 -16   0   6      452.86      382.88      7.21 o 
 -14   0   6      731.88      723.23      9.62 o 
 -12   0   6     1073.85     1070.12     10.88 o 
 -10   0   6      920.30      912.31      9.53 o 
  -8   0   6      537.10      490.97      5.95 o 
  -6   0   6      745.55      667.45      7.68 o 
  -4   0   6     1072.90     1120.95     13.79 o 
  -2   0   6     2646.00     2839.32     31.48 o 
   0   0   6     3138.79     3290.75     62.22 o 
   2   0   6      721.84      818.36     15.49 o 
   4   0   6     1404.74     1518.36     25.47 o 
   6   0   6      791.41      766.27     16.41 o 
   8   0   6      215.52      194.38      5.09 o 
  10   0   6     1376.36     1205.60     17.88 o 
  12   0   6      578.60      533.47      9.84 o 
  14   0   6     3214.02     3156.19     33.03 o 
  16   0   6      618.26      639.50      8.97 o 
  18   0   6      501.43      483.78      7.45 o 
  20   0   6      675.43      675.48     10.94 o 
  22   0   6      237.46      228.70      5.44 o 
  24   0   6       68.78       85.37      7.23 o 
  26   0   6      290.63      312.66      9.46 o 
  28   0   6      202.69      253.53      8.51 o 
 -29   1   6       18.74       21.30      1.36 o 
 -27   1   6       53.29       47.46      1.81 o 
 -25   1   6       47.03       45.52      1.74 o 
 -23   1   6      400.60      409.33      5.58 o 
 -21   1   6      226.72      208.13      3.59 o 
 -19   1   6       70.95       68.11      1.94 o 
 -17   1   6      136.32      140.82      2.31 o 
 -15   1   6      191.42      188.14      3.05 o 
 -13   1   6     2296.39     2207.01     18.11 o 
 -11   1   6       83.18       99.95      1.94 o 
  -9   1   6      181.14      176.21      2.36 o 
  -7   1   6      470.16      507.66      4.64 o 
  -5   1   6      107.26      117.09      2.62 o 
  -3   1   6      302.60      287.44      3.13 o 
  -1   1   6      278.52      268.03      2.98 o 
   1   1   6      342.20      327.39      4.77 o 
   3   1   6      275.15      233.72      4.44 o 
   5   1   6      250.76      257.69      3.78 o 
   7   1   6      405.01      409.39      5.72 o 
   9   1   6     1074.54     1022.81      9.74 o 
  11   1   6      683.25      655.34      7.00 o 
  13   1   6     1347.66     1310.96     12.07 o 
  15   1   6       62.37       60.84      1.60 o 
  17   1   6       28.72       30.82      1.24 o 
  19   1   6      223.44      235.61      3.55 o 
  21   1   6      405.72      406.30      5.47 o 
  23   1   6       45.83       50.94      2.50 o 
  25   1   6      250.09      243.18      4.72 o 
  27   1   6      183.49      189.73      6.62 o 
 -28   2   6       13.55       27.55      1.99 o 
 -26   2   6      124.56      137.33      3.80 o 
 -24   2   6       57.25       50.71      2.35 o 
 -22   2   6       95.21       96.29      3.03 o 
 -20   2   6      221.07      232.18      8.46 o 
 -18   2   6      324.34      337.54      4.58 o 
 -16   2   6      145.33      149.45      2.82 o 
 -14   2   6     1278.12     1210.07     11.14 o 
 -12   2   6      509.78      487.91      5.61 o 
 -10   2   6     1012.38      994.50      8.71 o 
  -8   2   6      124.65      126.11      2.02 o 
  -6   2   6      134.89      138.25      2.33 o 
  -4   2   6       65.55       59.97      1.53 o 
  -2   2   6      110.21       93.35      1.90 o 
   0   2   6      355.31      314.73      4.66 o 
   2   2   6     1104.12     1064.46     10.06 o 
   4   2   6      135.38      131.27      2.61 o 
   6   2   6      104.62       92.53      2.05 o 
   8   2   6     1672.04     1611.16     14.15 o 
  10   2   6      531.22      510.41      5.24 o 
  12   2   6      129.05      134.78      2.30 o 
  14   2   6      575.83      586.69      6.67 o 
  16   2   6      234.37      234.81      3.67 o 
  18   2   6      432.72      436.28      5.18 o 
  20   2   6       36.74       36.73      1.72 o 
  22   2   6      130.25      127.63      5.97 o 
  24   2   6       61.22       70.92      2.76 o 
  26   2   6      130.45      148.30      6.90 o 
 -27   3   6      132.60      169.83      5.51 o 
 -25   3   6       60.55       47.59      3.25 o 
 -23   3   6      119.92      105.24      4.09 o 
 -21   3   6       26.83       22.02      1.75 o 
 -19   3   6       86.85       86.89      2.93 o 
 -17   3   6      416.99      401.76      7.33 o 
 -15   3   6       12.87       17.51      1.49 o 
 -13   3   6      197.50      184.54      3.98 o 
 -11   3   6      174.22      171.76      4.20 o 
  -9   3   6      703.11      683.74      9.80 o 
  -7   3   6       26.00       21.87      1.24 o 
  -5   3   6      993.26      972.56      9.54 o 
  -3   3   6     1391.63     1308.20     10.75 o 
  -1   3   6      379.31      364.17      4.09 o 
   1   3   6      585.26      569.38      6.09 o 
   3   3   6      501.22      462.70      5.25 o 
   5   3   6      746.21      740.20      9.93 o 
   7   3   6      792.06      764.58     10.28 o 
   9   3   6     1384.15     1305.63     13.27 o 
  11   3   6       22.36       30.45      1.60 o 
  13   3   6      136.88      127.46      3.02 o 
  15   3   6       28.00       35.53      2.31 o 
  17   3   6       69.25       71.60      2.55 o 
  19   3   6       24.84       35.04      5.30 o 
  21   3   6        6.93        5.34      1.98 o 
  23   3   6      218.32      228.54      6.49 o 
  25   3   6      226.52      207.33      8.74 o 
 -22   4   6      257.84      256.38      6.65 o 
 -20   4   6        3.16        4.52      1.21 o 
 -18   4   6       71.85       74.72      3.58 o 
 -16   4   6      274.00      268.25      6.75 o 
 -14   4   6      289.39      283.56      6.82 o 
 -12   4   6      236.83      230.42      6.05 o 
 -10   4   6      123.34      130.84      4.45 o 
  -8   4   6      108.99      101.27      6.35 o 
  -6   4   6       21.03       24.96      2.22 o 
  -4   4   6     1049.80     1010.80     12.11 o 
  -2   4   6      133.53      136.75      3.15 o 
   0   4   6      229.01      236.44      4.93 o 
   2   4   6      134.47      124.72      5.38 o 
   4   4   6      624.05      609.25     10.36 o 
   6   4   6       84.13       82.87      3.40 o 
   8   4   6       18.46       17.42      1.55 o 
  10   4   6      185.47      193.26      4.30 o 
  12   4   6       10.33        8.17      1.71 o 
  14   4   6       77.39       69.07      2.61 o 
  16   4   6      289.55      273.36     10.79 o 
  18   4   6      528.41      525.60     10.22 o 
  20   4   6       19.71       18.50      2.21 o 
 -17   5   6      516.70      578.98     24.71 o 
 -15   5   6       58.74       52.02      3.20 o 
 -13   5   6      308.55      328.61      7.90 o 
 -11   5   6       78.18       80.79      6.87 o 
  -9   5   6        6.37        8.71      2.85 o 
  -7   5   6       10.62       16.71      2.14 o 
  -5   5   6      109.72      124.27      9.17 o 
  -3   5   6      102.19       97.23      4.00 o 
  -1   5   6      148.39      150.57      4.71 o 
   1   5   6       76.14       65.59      3.18 o 
   3   5   6      195.01      183.28      5.26 o 
   5   5   6      431.61      426.72      8.57 o 
   7   5   6      200.48      204.54      5.62 o 
   9   5   6       27.71       32.53      2.04 o 
  11   5   6        7.82        4.53      1.45 o 
  13   5   6       88.87       81.08      3.79 o 
  15   5   6      196.51      205.00      6.11 o 
 -27   1   7      147.69      153.28      4.14 o 
 -25   1   7      109.42      108.27      3.42 o 
 -23   1   7       61.80       65.78      5.80 o 
 -21   1   7        9.80        9.68      1.30 o 
 -19   1   7      351.71      354.78      6.15 o 
 -17   1   7       37.77       41.07      1.72 o 
 -15   1   7      116.59      121.31      2.56 o 
 -13   1   7     2165.63     2152.19     18.07 o 
 -11   1   7      518.03      511.52      4.98 o 
  -9   1   7      864.17      891.71      7.40 o 
  -7   1   7       77.95       89.64      1.78 o 
  -5   1   7      121.43      123.90      2.29 o 
  -3   1   7       66.49       63.10      1.65 o 
  -1   1   7      335.40      341.10      4.56 o 
   1   1   7      246.45      248.27      3.77 o 
   3   1   7      629.94      617.84      6.85 o 
   5   1   7      803.17      802.28      9.46 o 
   7   1   7      247.58      250.39      4.50 o 
   9   1   7      779.19      758.53      8.75 o 
  11   1   7      738.10      673.97      8.85 o 
  13   1   7      195.35      210.72      4.22 o 
  15   1   7       44.91       50.70      1.90 o 
  17   1   7       16.53       15.26      1.16 o 
  19   1   7        3.87        2.59      0.76 o 
  21   1   7       26.17       39.57      1.69 o 
  23   1   7       47.43       60.75      2.10 o 
  25   1   7       16.69       34.27      1.94 o 
 -24   2   7      157.44      148.82      4.06 o 
 -22   2   7      457.34      458.26      7.61 o 
 -20   2   7      183.48      182.52      4.34 o 
 -18   2   7      714.00      719.06      8.51 o 
 -16   2   7      333.62      334.62      5.06 o 
 -14   2   7       34.61       36.19      1.66 o 
 -12   2   7       75.98       72.81      2.71 o 
 -10   2   7      540.31      523.68      7.67 o 
  -8   2   7      168.08      174.39      2.85 o 
  -6   2   7      324.03      344.40      4.27 o 
  -4   2   7      649.83      699.04      6.88 o 
  -2   2   7      272.32      298.24      3.91 o 
   0   2   7      651.09      640.66      6.48 o 
   2   2   7      139.04      143.01      3.12 o 
   4   2   7       38.62       35.57      1.37 o 
   6   2   7      230.65      218.92      8.95 o 
   8   2   7      217.91      225.50      4.20 o 
  10   2   7       72.31       70.82      2.30 o 
  12   2   7      435.84      448.62      6.60 o 
  14   2   7      526.96      501.90      7.19 o 
  16   2   7      109.38       82.78      2.56 o 
  18   2   7      316.62      309.44      5.32 o 
  20   2   7       99.10      100.86      2.86 o 
  22   2   7       45.53       38.81      2.50 o 
 -23   3   7       18.74       17.00      2.14 o 
 -21   3   7        9.96       11.19      1.52 o 
 -19   3   7       26.62       27.59      1.94 o 
 -17   3   7      146.23      138.22      4.70 o 
 -15   3   7      235.67      228.45     13.40 o 
 -13   3   7      150.80      154.38      4.83 o 
 -11   3   7      100.97      108.31      4.00 o 
  -9   3   7      765.21      754.79     12.46 o 
  -7   3   7      320.75      322.59      9.73 o 
  -5   3   7       22.72       26.74      1.54 o 
  -3   3   7      509.59      477.13      5.47 o 
  -1   3   7       39.09       38.66      1.49 o 
   1   3   7      208.54      195.79      3.25 o 
   3   3   7      252.64      244.88      3.73 o 
   5   3   7      282.74      268.53      4.38 o 
   7   3   7      220.59      206.97      4.33 o 
   9   3   7      454.11      447.95      6.24 o 
  11   3   7      229.87      253.29      4.37 o 
  13   3   7      123.27      139.27      3.65 o 
  15   3   7       35.14       43.81      2.16 o 
  17   3   7       94.33       94.67      3.52 o 
  19   3   7       54.18       62.47      5.03 o 
 -18   4   7      363.14      442.73     12.82 o 
 -16   4   7       35.25       49.30      3.13 o 
 -14   4   7      397.44      444.06      9.35 o 
 -12   4   7      363.92      362.30      8.16 o 
 -10   4   7      313.36      319.52     11.59 o 
  -8   4   7       17.28       16.39      2.05 o 
  -6   4   7       77.54       85.27      7.58 o 
  -4   4   7      259.19      255.96      5.14 o 
  -2   4   7       29.03       25.28      1.86 o 
   0   4   7       20.07       22.19      1.77 o 
   2   4   7       21.86       20.54      2.09 o 
   4   4   7      191.12      200.04      5.53 o 
   6   4   7      574.49      588.16     10.55 o 
   8   4   7      248.11      234.20      6.11 o 
  10   4   7      131.68      139.93      4.71 o 
  12   4   7      108.90      111.40      4.84 o 
  14   4   7        5.34        8.29      1.36 o 
  16   4   7        6.12        9.20      1.44 o 
  -9   5   7       21.54       17.97      2.28 o 
  -7   5   7        1.31       -0.02      1.19 o 
  -5   5   7        6.72        6.54      1.85 o 
  -3   5   7        6.35       13.93      2.11 o 
  -1   5   7      220.96      235.03      6.15 o 
   1   5   7       61.29       66.76      2.86 o 
   3   5   7       51.89       41.56      2.89 o 
   5   5   7       64.71       71.99      3.57 o 
   7   5   7      445.48      454.65      9.37 o 
 -22   0   8      645.35      680.94     11.99 o 
 -20   0   8      564.58      567.11     10.40 o 
 -18   0   8       11.47        9.74      1.61 o 
 -16   0   8      152.86      170.98      4.85 o 
 -14   0   8      630.73      668.29     16.16 o 
 -12   0   8      781.65      848.53     13.03 o 
 -10   0   8      847.38      817.10     17.32 o 
  -8   0   8       15.20       13.50      2.78 o 
  -6   0   8      183.13      189.13      4.90 o 
  -4   0   8      936.25      954.96     19.93 o 
  -2   0   8      635.17      580.97     14.02 o 
   0   0   8      867.72      815.63     17.90 o 
   2   0   8      120.94      110.00      5.44 o 
   4   0   8       17.42       15.71      2.62 o 
   6   0   8      763.48      733.49     16.90 o 
   8   0   8     1272.66     1306.96     26.00 o 
  10   0   8      626.19      666.06     16.07 o 
  12   0   8       35.16       32.86      2.27 o 
  14   0   8      105.39       99.01      9.45 o 
  16   0   8       89.70       90.47      3.54 o 
  18   0   8      106.47      105.32      3.90 o 
  20   0   8       46.58       53.74      3.33 o 
 -23   1   8       41.28       45.39      2.39 o 
 -21   1   8       96.28      101.56      3.29 o 
 -19   1   8       12.24       15.25      1.57 o 
 -17   1   8      142.43      158.55      4.00 o 
 -15   1   8      114.05      116.77      2.88 o 
 -13   1   8      237.30      247.25      4.25 o 
 -11   1   8      739.55      761.26      7.71 o 
  -9   1   8       22.55       27.09      1.48 o 
  -7   1   8      143.24      138.43      2.99 o 
  -5   1   8      178.76      190.57      4.10 o 
  -3   1   8      161.02      168.29      3.84 o 
  -1   1   8       51.60       51.69      2.18 o 
   1   1   8        5.57        8.06      1.15 o 
   3   1   8      212.26      213.94      5.52 o 
   5   1   8       34.95       39.06      2.57 o 
   7   1   8       56.16       50.31      2.82 o 
   9   1   8      636.95      661.51      9.10 o 
  11   1   8      348.40      351.86      6.01 o 
  13   1   8       38.08       37.16      1.99 o 
  15   1   8       76.32       85.61      3.09 o 
  17   1   8      153.45      152.84      4.22 o 
  19   1   8      192.76      191.57      6.03 o 
 -20   2   8       38.00       49.49      3.13 o 
 -18   2   8      212.99      218.14      4.20 o 
 -16   2   8      210.03      238.95      5.09 o 
 -14   2   8      294.41      303.88      7.35 o 
 -12   2   8      183.09      171.16      4.27 o 
 -10   2   8        9.40       11.70      1.42 o 
  -8   2   8      140.61      147.52      3.23 o 
  -6   2   8      343.64      343.23      7.10 o 
  -4   2   8       12.41        8.57      1.08 o 
  -2   2   8      357.85      360.09      5.33 o 
   0   2   8       12.15       16.01      1.66 o 
   2   2   8       45.36       47.81      2.18 o 
   4   2   8        8.70        8.97      1.01 o 
   6   2   8      121.20      128.82      2.85 o 
   8   2   8      160.24      168.94      3.80 o 
  10   2   8      369.05      389.08      9.47 o 
  12   2   8      121.62      135.86      3.40 o 
  14   2   8      108.28      110.81      3.58 o 
  16   2   8      288.60      319.67      5.67 o 
  18   2   8       57.60       64.60      2.47 o 
 -17   3   8       36.77       41.91      2.99 o 
 -15   3   8       64.50       58.19      3.33 o 
 -13   3   8      306.37      289.85      7.13 o 
 -11   3   8      226.51      243.12      6.43 o 
  -9   3   8       96.18      105.68      4.10 o 
  -7   3   8       54.86       66.33      3.57 o 
  -5   3   8        2.10        1.86      0.98 o 
  -3   3   8       83.24       81.81      2.20 o 
  -1   3   8      292.49      288.88      4.41 o 
   1   3   8      208.31      195.69      3.45 o 
   3   3   8       53.23       51.24      3.10 o 
   5   3   8       69.43       72.77      2.04 o 
   7   3   8      513.16      440.90      5.78 o 
   9   3   8      151.14      149.69      3.25 o 
  11   3   8      183.04      202.63      4.24 o 
  13   3   8        8.74       10.90      1.85 o 
  15   3   8        1.55        0.26      1.20 o 
 -10   4   8       33.62       36.69      2.89 o 
  -8   4   8       94.22       83.98      3.93 o 
  -6   4   8       97.84       89.36      4.03 o 
  -4   4   8       54.81       55.09      5.70 o 
  -2   4   8      298.93      279.03      5.69 o 
   0   4   8       12.73       10.41      1.50 o 
   2   4   8        8.54        9.14      1.46 o 
   4   4   8      133.97      127.32      3.83 o 
   6   4   8       13.70        8.81      1.72 o 
   8   4   8      129.60      104.31      4.29 o 
 -15   1   9       33.32       32.10      2.55 o 
 -13   1   9      460.23      497.18      7.94 o 
 -11   1   9      550.96      555.40     10.35 o 
  -9   1   9        1.30        0.93      0.98 o 
  -7   1   9       15.07       15.96      1.59 o 
  -5   1   9       17.64       22.74      1.79 o 
  -3   1   9       45.61       50.97      4.91 o 
  -1   1   9      148.37      166.05      9.93 o 
   1   1   9       98.76       94.65      4.28 o 
   3   1   9       82.52       85.85      3.78 o 
   5   1   9       12.21       14.81      2.00 o 
   7   1   9      339.40      343.96      7.89 o 
   9   1   9      271.26      291.73      9.65 o 
  11   1   9      194.42      199.41      9.00 o 
  13   1   9      414.11      447.29      7.42 o 
 -12   2   9      145.69      149.64      4.13 o 
 -10   2   9       34.90       30.32      2.08 o 
  -8   2   9      122.29      113.97      3.53 o 
  -6   2   9      290.36      270.11      4.76 o 
  -4   2   9      135.55      138.00      3.83 o 
  -2   2   9      251.05      260.73      5.36 o 
   0   2   9      112.28      115.09      3.50 o 
   2   2   9      144.53      163.54      5.24 o 
   4   2   9      188.14      174.96      4.09 o 
   6   2   9      189.48      174.87      4.11 o 
   8   2   9      230.01      226.55      4.76 o 
  10   2   9      233.42      235.80      4.87 o 
  -5   3   9       20.67       20.17      1.52 o 
  -3   3   9      344.76      329.75      5.05 o 
  -1   3   9       22.99       21.39      1.37 o 
   1   3   9       77.73       74.96      2.23 o 
   3   3   9      190.10      187.79      3.56 o 
                                                 
